# Supplementary material for: Stemona alkaloid derivative induce ferroptosis of colorectal cancer cell by mediating carnitine palmitoyltransferase 1
Source: Front Chem. 2024 Oct 3;12:1478674. doi: 10.3389/fchem.2024.1478674 (PMC11484037; doi:10.3389/fchem.2024.1478674)
Supplement: Supplementary file 1 [file Table1.XLSX]

## Sheet: Sheet1
number	QC3	QC4	QC5	Averagea	SD	RSD%
1	7.73079e+10	7.30915e+10	6.6818e+10	7.24058e+10	5.27844e+09	7.29008
2	6.27701e+10	5.95671e+10	5.31367e+10	5.84913e+10	4.90598e+09	8.38754
3	7.60245e+10	5.96625e+10	6.59366e+10	6.72079e+10	8.25475e+09	12.2824
4	1.91494e+10	1.31135e+10	1.67875e+10	1.63501e+10	3.04161e+09	18.603
5	1.73042e+10	1.92739e+10	1.57575e+10	1.74452e+10	1.76241e+09	10.1026
6	1.51911e+10	1.45683e+10	1.24232e+10	1.40609e+10	1.45206e+09	10.327
7	1.70961e+10	1.47552e+10	1.19241e+10	1.45918e+10	2.58991e+09	17.7491
8	7.40056e+09	6.90812e+09	6.35395e+09	6.88755e+09	5.23611e+08	7.60228
9	9.13809e+09	1.21659e+10	7.51918e+09	9.60773e+09	2.35871e+09	24.5501
10	1.1317e+10	1.01923e+10	9.32962e+09	1.02797e+10	9.9657e+08	9.69459
11	6.52496e+09	5.49397e+09	4.40782e+09	5.47558e+09	1.05869e+09	19.3347
12	5.78156e+09	6.96642e+09	4.63616e+09	5.79471e+09	1.16519e+09	20.1078
13	5.71438e+09	6.88834e+09	4.58345e+09	5.72872e+09	1.15251e+09	20.1182
14	6.16109e+09	5.13509e+09	4.05961e+09	5.11859e+09	1.05084e+09	20.5298
15	4.59941e+09	4.70722e+09	3.99686e+09	4.4345e+09	3.82814e+08	8.63264
16	6.34992e+09	6.66475e+09	5.55638e+09	6.19035e+09	5.71152e+08	9.22649
17	6.01466e+09	6.1297e+09	4.42915e+09	5.5245e+09	9.50347e+08	17.2024
18	6.01466e+09	6.1297e+09	4.42915e+09	5.5245e+09	9.50347e+08	17.2024
19	5.19021e+09	4.51753e+09	3.58933e+09	4.43236e+09	8.03834e+08	18.1356
20	1.22307e+09	1.14571e+09	1.79423e+09	1.38767e+09	3.54212e+08	25.5256
21	3.48698e+09	3.4606e+09	4.43922e+09	3.7956e+09	5.5755e+08	14.6894
22	5.32771e+09	5.37612e+09	4.0368e+09	4.91355e+09	7.59668e+08	15.4607
23	4.18891e+09	4.5422e+09	3.09732e+09	3.94281e+09	7.53221e+08	19.1036
24	3.06606e+09	3.38619e+09	2.64937e+09	3.03387e+09	3.69467e+08	12.178
25	3.41669e+09	3.96613e+09	3.83531e+09	3.73938e+09	2.87005e+08	7.67522
26	4.10951e+09	4.15525e+09	5.07463e+09	4.44646e+09	5.44488e+08	12.2454
27	4.99129e+09	4.26287e+09	2.71539e+09	3.98985e+09	1.16225e+09	29.1303
28	4.86938e+09	4.82915e+09	3.49028e+09	4.39627e+09	7.84869e+08	17.8531
29	4.73323e+09	4.20927e+09	2.98843e+09	3.97698e+09	8.95291e+08	22.5118
30	4.23494e+09	4.21424e+09	2.87515e+09	3.77478e+09	7.79168e+08	20.6414
31	3.55387e+09	3.8556e+09	3.19941e+09	3.53629e+09	3.28443e+08	9.28779
32	1.50572e+09	1.70107e+09	1.74679e+09	1.65119e+09	1.2804e+08	7.75437
33	1.74153e+09	2.02329e+09	2.15684e+09	1.97389e+09	2.12015e+08	10.741
34	4.00789e+09	3.95522e+09	2.68997e+09	3.55103e+09	7.46157e+08	21.0124
35	1.43312e+09	1.61302e+09	1.65736e+09	1.56783e+09	1.18749e+08	7.57408
36	3.0059e+09	2.63032e+09	3.28232e+09	2.97285e+09	3.27254e+08	11.0081
37	2.69925e+09	2.70012e+09	2.00682e+09	2.46873e+09	4.0003e+08	16.2039
38	3.09903e+09	2.93205e+09	1.85999e+09	2.63036e+09	6.72357e+08	25.5615
39	2.81377e+08	3.08341e+08	4.5574e+08	3.48486e+08	9.38581e+07	26.9331
40	3.38425e+09	3.19049e+09	1.98104e+09	2.85193e+09	7.60405e+08	26.6629
41	3.31615e+09	3.33275e+09	2.37019e+09	3.00636e+09	5.51003e+08	18.3279
42	3.01332e+09	2.91279e+09	3.20473e+09	3.04361e+09	1.48307e+08	4.87273
43	2.68206e+09	2.91427e+09	1.87442e+09	2.49025e+09	5.45816e+08	21.9181
44	2.58738e+09	2.53645e+09	2.04783e+09	2.39055e+09	2.97898e+08	12.4615
45	2.97275e+08	3.14095e+08	3.12848e+08	3.08072e+08	9.37197e+06	3.04213
46	1.184e+09	1.36589e+09	1.40119e+09	1.31703e+09	1.1655e+08	8.84951
47	1.95175e+09	2.52471e+09	1.45329e+09	1.97658e+09	5.36141e+08	27.1246
48	9.63041e+08	9.3744e+08	1.0382e+09	9.79562e+08	5.23745e+07	5.34672
49	8.48075e+08	1.10069e+09	9.98597e+08	9.82455e+08	1.27081e+08	12.935
50	1.86058e+09	2.11355e+09	1.93263e+09	1.96892e+09	1.3033e+08	6.61938
51	1.68318e+09	2.15511e+09	1.28977e+09	1.70935e+09	4.33264e+08	25.3466
52	8.4729e+08	8.15833e+08	9.12488e+08	8.58537e+08	4.92994e+07	5.74225
53	7.42617e+08	8.03133e+08	1.12735e+09	8.91034e+08	2.06883e+08	23.2183
54	8.17471e+08	7.6048e+08	7.32518e+08	7.70156e+08	4.32951e+07	5.6216
55	1.61388e+09	1.77701e+09	1.06611e+09	1.48567e+09	3.72388e+08	25.0654
56	6.4781e+08	7.56579e+08	7.21851e+08	7.08747e+08	5.55555e+07	7.83856
57	1.2493e+09	1.78031e+09	1.17722e+09	1.40228e+09	3.29366e+08	23.4879
58	1.70478e+09	1.77084e+09	1.43586e+09	1.63716e+09	1.77431e+08	10.8377
59	1.28935e+09	1.16531e+09	1.00663e+09	1.15376e+09	1.41716e+08	12.283
60	7.03263e+08	6.47947e+08	6.44441e+08	6.65217e+08	3.29954e+07	4.96009
61	1.34363e+09	1.35217e+09	1.00664e+09	1.23415e+09	1.97074e+08	15.9685
62	7.32372e+08	8.51529e+08	7.22151e+08	7.68684e+08	7.19277e+07	9.35725
63	7.61332e+08	7.64927e+08	7.22416e+08	7.49558e+08	2.35746e+07	3.14513
64	1.34363e+09	1.35217e+09	1.00664e+09	1.23415e+09	1.97074e+08	15.9685
65	4.55667e+08	5.03178e+08	5.44238e+08	5.01028e+08	4.43247e+07	8.84674
66	1.14735e+09	1.1841e+09	8.59577e+08	1.06368e+09	1.77709e+08	16.707
67	1.37773e+09	1.3031e+09	1.42786e+09	1.36956e+09	6.27839e+07	4.58422
68	1.13299e+09	1.22401e+09	1.07987e+09	1.14562e+09	7.28943e+07	6.36285
69	1.30766e+09	1.37966e+09	1.21331e+09	1.30021e+09	8.34253e+07	6.41628
70	5.76758e+08	7.07052e+08	6.2375e+08	6.35853e+08	6.59849e+07	10.3774
71	6.58175e+08	6.43391e+08	7.1981e+08	6.73792e+08	4.05325e+07	6.01558
72	1.10115e+09	8.94036e+08	9.71383e+08	9.88855e+08	1.04655e+08	10.5835
73	6.31598e+08	6.69227e+08	6.41946e+08	6.4759e+08	1.94391e+07	3.00177
74	4.25231e+08	4.03701e+08	4.40055e+08	4.22995e+08	1.82797e+07	4.32149
75	1.25112e+09	1.00029e+09	1.09954e+09	1.11698e+09	1.26321e+08	11.3091
76	7.72644e+08	9.48277e+08	7.67267e+08	8.29396e+08	1.02989e+08	12.4174
77	1.13552e+09	1.21917e+09	1.07269e+09	1.14246e+09	7.34841e+07	6.43208
78	4.08897e+08	3.8992e+08	4.168e+08	4.05206e+08	1.38151e+07	3.4094
79	6.2086e+08	7.44736e+08	6.11531e+08	6.59042e+08	7.43597e+07	11.283
80	5.00166e+08	5.28873e+08	5.32338e+08	5.20459e+08	1.76592e+07	3.393
81	7.74626e+08	5.8074e+08	5.52399e+08	6.35922e+08	1.20954e+08	19.0203
82	4.59634e+08	4.50607e+08	4.54461e+08	4.549e+08	4.52928e+06	0.995664
83	7.29619e+08	7.74691e+08	7.91259e+08	7.6519e+08	3.18999e+07	4.16889
84	6.38553e+08	9.15389e+08	5.43654e+08	6.99199e+08	1.93145e+08	27.6238
85	4.34919e+08	4.56415e+08	4.52595e+08	4.47977e+08	1.14683e+07	2.56002
86	3.96106e+08	3.87306e+08	4.13481e+08	3.98964e+08	1.33197e+07	3.33856
87	6.92375e+08	5.35031e+08	4.33925e+08	5.53777e+08	1.30241e+08	23.5186
88	1.90673e+08	2.11453e+08	2.52134e+08	2.18087e+08	3.12627e+07	14.335
89	4.86028e+08	7.02159e+08	8.01754e+08	6.63314e+08	1.61407e+08	24.3335
90	7.89441e+08	7.31592e+08	7.43335e+08	7.5479e+08	3.05781e+07	4.0512
91	2.92659e+08	4.13156e+08	2.35167e+08	3.13661e+08	9.08337e+07	28.9592
92	5.20889e+08	6.03814e+08	5.52402e+08	5.59035e+08	4.18588e+07	7.48768
93	4.21528e+08	4.79243e+08	3.76891e+08	4.25887e+08	5.13155e+07	12.0491
94	5.53395e+08	7.33043e+08	4.12289e+08	5.66242e+08	1.60762e+08	28.3911
95	3.90977e+08	3.47727e+08	3.66546e+08	3.68417e+08	2.16852e+07	5.88605
96	6.94587e+08	5.38346e+08	5.20287e+08	5.84407e+08	9.58454e+07	16.4005
97	3.94418e+08	4.3292e+08	3.41262e+08	3.89533e+08	4.60239e+07	11.8152
98	4.6658e+08	6.23202e+08	3.47914e+08	4.79232e+08	1.38079e+08	28.8127
99	6.2149e+08	4.58063e+08	5.18144e+08	5.32566e+08	8.26629e+07	15.5216
100	2.18753e+08	2.91829e+08	2.03087e+08	2.3789e+08	4.7365e+07	19.9105
101	3.28501e+08	4.09818e+08	3.05048e+08	3.47789e+08	5.49838e+07	15.8095
102	2.6004e+08	1.82279e+08	2.24329e+08	2.22216e+08	3.89236e+07	17.5161
103	5.99963e+08	4.22212e+08	5.20086e+08	5.14087e+08	8.90273e+07	17.3175
104	5.57766e+07	5.59549e+07	7.82118e+07	6.33144e+07	1.29018e+07	20.3774
105	4.12855e+08	3.0668e+08	3.7502e+08	3.64851e+08	5.38129e+07	14.7493
106	4.09987e+08	4.09204e+08	3.46355e+08	3.88515e+08	3.65141e+07	9.39837
107	3.27956e+08	2.60682e+08	2.80653e+08	2.89764e+08	3.45499e+07	11.9235
108	3.23605e+08	4.02441e+08	4.13266e+08	3.79771e+08	4.89412e+07	12.8871
109	1.30135e+08	1.24731e+08	9.47058e+07	1.16524e+08	1.90872e+07	16.3805
110	5.07079e+08	5.42867e+08	4.08192e+08	4.86046e+08	6.97574e+07	14.352
111	4.90939e+08	3.88182e+08	5.41364e+08	4.73495e+08	7.80665e+07	16.4873
112	3.73035e+08	5.40215e+08	3.6122e+08	4.24823e+08	1.00106e+08	23.5642
113	5.37682e+08	4.28878e+08	3.02839e+08	4.23133e+08	1.17527e+08	27.7754
114	3.39931e+08	2.32283e+08	3.06303e+08	2.92839e+08	5.50725e+07	18.8064
115	2.48768e+08	2.3226e+08	1.84794e+08	2.2194e+08	3.3212e+07	14.9644
116	2.59599e+08	2.4522e+08	2.40957e+08	2.48592e+08	9.76782e+06	3.92926
117	3.12499e+08	2.89367e+08	2.34808e+08	2.78891e+08	3.98911e+07	14.3035
118	3.00828e+08	3.38626e+08	3.00024e+08	3.13159e+08	2.20586e+07	7.04388
119	1.75772e+08	1.91368e+08	2.06251e+08	1.9113e+08	1.52406e+07	7.97393
120	3.45636e+08	3.48805e+08	3.14954e+08	3.36465e+08	1.86962e+07	5.55666
121	1.96752e+08	2.26273e+08	2.18782e+08	2.13936e+08	1.53458e+07	7.17311
122	4.43321e+08	2.74649e+08	2.89355e+08	3.35775e+08	9.34271e+07	27.8243
123	1.52625e+08	1.64118e+08	1.59224e+08	1.58656e+08	5.76745e+06	3.63519
124	2.26629e+08	2.32283e+08	2.30077e+08	2.29663e+08	2.84956e+06	1.24076
125	2.82982e+08	3.09267e+08	2.84336e+08	2.92195e+08	1.48006e+07	5.0653
126	1.54663e+08	1.82605e+08	1.28153e+08	1.5514e+08	2.72295e+07	17.5515
127	2.34692e+08	2.46974e+08	2.54614e+08	2.45427e+08	1.00506e+07	4.09517
128	4.29475e+08	4.0284e+08	3.11199e+08	3.81171e+08	6.20442e+07	16.2773
129	1.95815e+08	2.11492e+08	2.04114e+08	2.03807e+08	7.84301e+06	3.84825
130	4.18477e+08	3.83818e+08	3.01404e+08	3.679e+08	6.01382e+07	16.3464
131	2.44334e+08	2.22109e+08	2.34549e+08	2.33664e+08	1.11389e+07	4.76707
132	1.72147e+08	1.72891e+08	1.09419e+08	1.51486e+08	3.64326e+07	24.0502
133	3.81594e+08	4.01113e+08	3.18777e+08	3.67161e+08	4.30237e+07	11.7179
134	1.32252e+08	1.51945e+08	1.31588e+08	1.38595e+08	1.15662e+07	8.3453
135	3.13704e+08	3.89809e+08	3.50992e+08	3.51501e+08	3.80548e+07	10.8263
136	2.94348e+08	2.98575e+08	3.06367e+08	2.99763e+08	6.09709e+06	2.03397
137	2.51542e+08	3.28481e+08	2.49801e+08	2.76608e+08	4.49314e+07	16.2437
138	2.60925e+08	3.26463e+08	2.39879e+08	2.75756e+08	4.51571e+07	16.3758
139	2.18368e+08	2.54919e+08	2.30356e+08	2.34548e+08	1.86327e+07	7.94411
140	1.08588e+08	1.22548e+08	1.18714e+08	1.16617e+08	7.2126e+06	6.18488
141	1.86233e+08	1.40119e+08	1.95476e+08	1.73943e+08	2.96543e+07	17.0483
142	3.43049e+08	3.43847e+08	3.56636e+08	3.47844e+08	7.62448e+06	2.19193
143	3.1005e+08	3.11313e+08	2.33004e+08	2.84789e+08	4.48518e+07	15.7491
144	2.39173e+08	2.21388e+08	2.62513e+08	2.41025e+08	2.0625e+07	8.55719
145	8.33738e+07	8.48228e+07	9.01081e+07	8.61016e+07	3.54457e+06	4.11673
146	1.28128e+08	1.40362e+08	1.82805e+08	1.50432e+08	2.86957e+07	19.0756
147	2.31014e+08	2.15465e+08	1.89026e+08	2.11835e+08	2.12279e+07	10.021
148	1.08106e+08	1.03822e+08	1.11746e+08	1.07891e+08	3.96621e+06	3.67611
149	2.44514e+08	2.61173e+08	2.82262e+08	2.6265e+08	1.89174e+07	7.20251
150	1.76209e+08	1.53332e+08	1.38545e+08	1.56029e+08	1.89763e+07	12.162
151	1.7435e+08	1.49665e+08	1.36187e+08	1.53401e+08	1.93535e+07	12.6163
152	5.63515e+07	9.51716e+07	8.86036e+07	8.00422e+07	2.07779e+07	25.9587
153	2.01822e+08	2.15435e+08	1.9508e+08	2.04113e+08	1.03687e+07	5.0799
154	2.829e+08	2.46675e+08	2.33261e+08	2.54279e+08	2.56783e+07	10.0985
155	2.67019e+08	2.67433e+08	2.80195e+08	2.71549e+08	7.49022e+06	2.75833
156	2.20595e+08	2.80162e+08	2.57109e+08	2.52622e+08	3.00361e+07	11.8897
157	1.27575e+08	1.21685e+08	1.08868e+08	1.19376e+08	9.56485e+06	8.01236
158	2.23201e+08	1.77365e+08	1.71397e+08	1.90654e+08	2.83442e+07	14.8668
159	2.08547e+08	2.75415e+08	1.95207e+08	2.2639e+08	4.29781e+07	18.9841
160	6.64943e+07	6.66287e+07	6.3263e+07	6.5462e+07	1.90559e+06	2.91098
161	1.74003e+08	1.83959e+08	1.52221e+08	1.70061e+08	1.62318e+07	9.54471
162	2.72556e+08	2.29311e+08	1.60535e+08	2.208e+08	5.64937e+07	25.5858
163	8.64292e+07	1.04035e+08	7.25552e+07	8.76731e+07	1.57766e+07	17.9948
164	1.96731e+08	2.36817e+08	1.55291e+08	1.9628e+08	4.0765e+07	20.7688
165	1.1854e+08	1.19419e+08	1.05479e+08	1.14479e+08	7.8071e+06	6.81966
166	1.94956e+08	2.34769e+08	1.52539e+08	1.94088e+08	4.1122e+07	21.1873
167	1.8824e+08	1.89832e+08	1.66288e+08	1.81453e+08	1.31579e+07	7.25142
168	1.98787e+08	2.58171e+08	1.77324e+08	2.11427e+08	4.18794e+07	19.808
169	9.41023e+07	1.21707e+08	1.25355e+08	1.13721e+08	1.70883e+07	15.0264
170	1.39653e+08	1.6097e+08	1.57905e+08	1.52843e+08	1.15247e+07	7.54026
171	1.54681e+08	1.54064e+08	1.5891e+08	1.55885e+08	2.63773e+06	1.69209
172	2.50841e+08	2.09454e+08	1.50185e+08	2.03493e+08	5.05922e+07	24.8619
173	1.22673e+08	8.54854e+07	1.3608e+08	1.14746e+08	2.62121e+07	22.8436
174	4.43852e+07	4.40574e+07	3.38092e+07	4.07506e+07	6.01366e+06	14.7572
175	1.518e+08	1.15305e+08	9.83274e+07	1.21811e+08	2.73232e+07	22.4309
176	1.76195e+08	1.90215e+08	1.53158e+08	1.73189e+08	1.87102e+07	10.8033
177	4.42861e+07	5.17967e+07	6.76845e+07	5.45891e+07	1.19465e+07	21.8844
178	2.35787e+08	2.37287e+08	1.88537e+08	2.20537e+08	2.77229e+07	12.5706
179	5.26527e+07	5.64564e+07	7.55317e+07	6.15469e+07	1.22596e+07	19.9191
180	1.43856e+08	1.83615e+08	1.62704e+08	1.63392e+08	1.98883e+07	12.1721
181	8.05933e+07	1.01696e+08	1.00767e+08	9.43521e+07	1.19244e+07	12.6382
182	4.5854e+07	6.41226e+07	4.30884e+07	5.10216e+07	1.14297e+07	22.4017
183	1.45454e+08	1.28609e+08	1.00365e+08	1.24809e+08	2.27833e+07	18.2545
184	8.70017e+07	7.58024e+07	7.72491e+07	8.00177e+07	6.09137e+06	7.61252
185	1.95416e+08	1.99519e+08	1.6016e+08	1.85031e+08	2.1637e+07	11.6937
186	1.46208e+08	2.04242e+08	1.57546e+08	1.69332e+08	3.076e+07	18.1655
187	7.39123e+07	9.04914e+07	9.78498e+07	8.74178e+07	1.22611e+07	14.0259
188	7.23756e+07	6.95848e+07	8.25744e+07	7.48449e+07	6.83778e+06	9.13593
189	8.68507e+07	1.13884e+08	1.19557e+08	1.06764e+08	1.7477e+07	16.3698
190	1.17763e+08	1.24234e+08	1.87165e+08	1.43054e+08	3.8338e+07	26.7996
191	5.02625e+07	9.19231e+07	8.73383e+07	7.6508e+07	2.28445e+07	29.859
192	9.03878e+07	1.16748e+08	9.66939e+07	1.01277e+08	1.37648e+07	13.5913
193	1.91719e+08	1.91635e+08	1.2894e+08	1.70765e+08	3.62211e+07	21.2111
194	8.43712e+07	8.15934e+07	5.79515e+07	7.46387e+07	1.45181e+07	19.4512
195	1.389e+08	1.1074e+08	1.50352e+08	1.33331e+08	2.0385e+07	15.289
196	4.70069e+07	4.91331e+07	6.30426e+07	5.30608e+07	8.7096e+06	16.4144
197	1.86411e+08	1.6214e+08	1.41601e+08	1.63384e+08	2.2431e+07	13.729
198	1.32595e+07	1.68537e+07	2.00481e+07	1.67204e+07	3.39626e+06	20.312
199	5.22697e+07	5.40414e+07	7.56844e+07	6.06652e+07	1.30372e+07	21.4903
200	1.60508e+08	1.36794e+08	1.20888e+08	1.39397e+08	1.99378e+07	14.3029
201	8.1616e+07	1.09776e+08	8.7934e+07	9.31088e+07	1.47762e+07	15.8698
202	1.80433e+08	1.2671e+08	1.13457e+08	1.402e+08	3.54674e+07	25.2976
203	6.46364e+07	4.98786e+07	6.29223e+07	5.91458e+07	8.07122e+06	13.6463
204	7.75567e+07	6.92917e+07	6.65479e+07	7.11321e+07	5.73049e+06	8.05613
205	1.13897e+08	1.20132e+08	1.49308e+08	1.27779e+08	1.8903e+07	14.7935
206	1.60474e+08	1.7741e+08	1.03208e+08	1.4703e+08	3.88847e+07	26.4467
207	1.49963e+08	1.39936e+08	1.62259e+08	1.50719e+08	1.11807e+07	7.41826
208	5.99131e+07	6.09063e+07	6.93799e+07	6.33998e+07	5.2027e+06	8.20618
209	5.96248e+07	6.4074e+07	6.15834e+07	6.17607e+07	2.22987e+06	3.6105
210	5.66522e+07	7.51325e+07	5.71137e+07	6.29661e+07	1.05389e+07	16.7374
211	1.33589e+08	1.36884e+08	1.05154e+08	1.25209e+08	1.7446e+07	13.9335
212	1.02752e+08	1.24805e+08	8.63337e+07	1.0463e+08	1.93043e+07	18.4501
213	8.64746e+07	9.82292e+07	7.29232e+07	8.58757e+07	1.26636e+07	14.7464
214	1.25875e+08	8.29582e+07	1.45558e+08	1.18131e+08	3.20106e+07	27.0976
215	1.80073e+07	2.75381e+07	3.30911e+07	2.62122e+07	7.62884e+06	29.1042
216	1.42514e+08	1.19798e+08	9.43037e+07	1.18872e+08	2.41184e+07	20.2894
217	1.34384e+08	1.64985e+08	1.43016e+08	1.47462e+08	1.57772e+07	10.6992
218	8.23724e+07	8.61063e+07	9.98008e+07	8.94265e+07	9.17633e+06	10.2613
219	1.28477e+08	1.34207e+08	1.1307e+08	1.25252e+08	1.09317e+07	8.72776
220	8.13179e+07	6.62915e+07	5.06919e+07	6.61004e+07	1.53139e+07	23.1676
221	8.08256e+07	9.52278e+07	9.77088e+07	9.1254e+07	9.11613e+06	9.98984
222	1.45673e+08	1.43635e+08	1.00582e+08	1.29963e+08	2.54655e+07	19.5944
223	6.97491e+07	8.29384e+07	7.03662e+07	7.43512e+07	7.44312e+06	10.0108
224	5.43022e+07	7.03858e+07	7.38055e+07	6.61645e+07	1.04144e+07	15.7401
225	8.76209e+07	1.05421e+08	7.6103e+07	8.9715e+07	1.47708e+07	16.4641
226	1.54325e+08	1.273e+08	1.1194e+08	1.31189e+08	2.14583e+07	16.3568
227	7.18193e+07	8.53128e+07	1.23971e+08	9.3701e+07	2.70687e+07	28.8884
228	6.24947e+07	6.64369e+07	7.68855e+07	6.86057e+07	7.4365e+06	10.8395
229	1.23791e+08	1.53399e+08	1.41207e+08	1.39466e+08	1.48803e+07	10.6695
230	1.13041e+08	1.5068e+08	9.85398e+07	1.20754e+08	2.69122e+07	22.2869
231	7.05238e+07	7.85385e+07	9.86889e+07	8.25838e+07	1.45117e+07	17.5722
232	1.24515e+08	1.36691e+08	1.24945e+08	1.28717e+08	6.90872e+06	5.36738
233	9.18451e+07	1.06716e+08	9.56884e+07	9.80831e+07	7.7191e+06	7.86996
234	1.20401e+08	1.31275e+08	8.83359e+07	1.13337e+08	2.2324e+07	19.6969
235	1.48043e+08	1.41418e+08	1.04932e+08	1.31464e+08	2.32152e+07	17.6589
236	7.37445e+07	8.5987e+07	6.55451e+07	7.50922e+07	1.02874e+07	13.6997
237	8.13849e+07	9.65811e+07	8.87406e+07	8.89022e+07	7.59939e+06	8.54804
238	1.36656e+08	1.41921e+08	9.51004e+07	1.24559e+08	2.56475e+07	20.5906
239	5.55099e+07	6.70279e+07	5.42924e+07	5.89434e+07	7.02782e+06	11.923
240	6.89205e+07	5.39453e+07	4.23644e+07	5.50767e+07	1.33142e+07	24.1739
241	1.44252e+08	8.88204e+07	9.7267e+07	1.10113e+08	2.98651e+07	27.1222
242	5.53232e+07	5.76244e+07	5.66396e+07	5.65291e+07	1.15457e+06	2.04244
243	1.43137e+08	8.5431e+07	1.13362e+08	1.13977e+08	2.88579e+07	25.3191
244	4.2228e+07	4.47391e+07	5.9506e+07	4.88244e+07	9.33536e+06	19.1203
245	1.3768e+08	1.05678e+08	9.73612e+07	1.13573e+08	2.12871e+07	18.7431
246	1.10483e+08	1.37212e+08	1.26349e+08	1.24681e+08	1.34425e+07	10.7815
247	1.3686e+08	1.20045e+08	8.04497e+07	1.12452e+08	2.89618e+07	25.7549
248	8.23813e+07	8.05944e+07	1.16621e+08	9.31988e+07	2.03037e+07	21.7854
249	5.54173e+07	7.63108e+07	7.91844e+07	7.03042e+07	1.29722e+07	18.4515
250	9.39364e+07	1.33495e+08	1.06673e+08	1.11368e+08	2.01927e+07	18.1315
251	5.36212e+07	9.01866e+07	8.71862e+07	7.6998e+07	2.03004e+07	26.3648
252	3.7611e+07	3.6106e+07	2.63571e+07	3.3358e+07	6.1095e+06	18.3149
253	8.86262e+07	9.41307e+07	8.91071e+07	9.06213e+07	3.04868e+06	3.36419
254	6.41057e+07	1.09741e+08	9.22419e+07	8.86961e+07	2.30231e+07	25.9573
255	3.01391e+07	3.39871e+07	3.47021e+07	3.29428e+07	2.45422e+06	7.44995
256	1.06656e+08	1.28925e+08	9.04835e+07	1.08688e+08	1.93013e+07	17.7584
257	1.11381e+08	1.20588e+08	1.24458e+08	1.18809e+08	6.71769e+06	5.65419
258	9.24306e+07	8.50444e+07	5.22172e+07	7.65641e+07	2.1406e+07	27.9583
259	5.37126e+07	6.57662e+07	5.16783e+07	5.70523e+07	7.61465e+06	13.3468
260	1.45594e+07	1.53079e+07	1.70184e+07	1.56285e+07	1.26046e+06	8.06513
261	8.44125e+07	9.90786e+07	6.26093e+07	8.20335e+07	1.83507e+07	22.3698
262	1.22738e+08	9.30817e+07	8.10667e+07	9.89622e+07	2.14492e+07	21.6741
263	6.03668e+07	4.80051e+07	5.19601e+07	5.3444e+07	6.31305e+06	11.8125
264	5.1903e+07	5.29848e+07	5.32013e+07	5.26964e+07	695553	1.31993
265	1.0996e+08	1.23597e+08	1.23734e+08	1.19097e+08	7.91312e+06	6.64426
266	1.38876e+07	2.23431e+07	1.77047e+07	1.79785e+07	4.23439e+06	23.5526
267	6.67079e+07	7.32408e+07	7.49527e+07	7.16338e+07	4.35099e+06	6.07394
268	5.25036e+07	5.76837e+07	6.5987e+07	5.87248e+07	6.80173e+06	11.5824
269	7.9267e+07	7.80086e+07	9.17508e+07	8.30088e+07	7.59692e+06	9.15195
270	3.45413e+06	2.41199e+06	2.26653e+06	2.71088e+06	647769	23.8951
271	8.75514e+07	9.72978e+07	7.37716e+07	8.62069e+07	1.18206e+07	13.7119
272	7.88837e+07	1.10256e+08	8.85547e+07	9.25647e+07	1.60658e+07	17.3563
273	5.29663e+07	6.56574e+07	5.26394e+07	5.70877e+07	7.42337e+06	13.0034
274	7.03677e+07	9.39866e+07	7.47164e+07	7.96902e+07	1.25705e+07	15.7742
275	7.72846e+07	8.5937e+07	7.31153e+07	7.8779e+07	6.54021e+06	8.30198
276	8.75298e+07	1.04456e+08	8.00959e+07	9.0694e+07	1.24846e+07	13.7656
277	8.20328e+07	1.17599e+08	9.66927e+07	9.87748e+07	1.78743e+07	18.096
278	8.78908e+07	1.17278e+08	7.40139e+07	9.3061e+07	2.20906e+07	23.7378
279	5.00737e+07	5.59185e+07	6.32868e+07	5.64263e+07	6.62116e+06	11.7342
280	8.21949e+07	9.18268e+07	7.88816e+07	8.43011e+07	6.72471e+06	7.97701
281	5.84826e+07	6.93735e+07	6.96091e+07	6.58217e+07	6.35698e+06	9.65787
282	7.06185e+07	5.96292e+07	6.64529e+07	6.55669e+07	5.54797e+06	8.46154
283	5.72151e+07	5.35824e+07	5.09015e+07	5.38997e+07	3.16873e+06	5.87895
284	2.69231e+07	3.05353e+07	3.12605e+07	2.9573e+07	2.32333e+06	7.85627
285	5.79306e+07	7.55306e+07	5.56589e+07	6.304e+07	1.08766e+07	17.2535
286	7.27798e+07	8.80776e+07	9.13418e+07	8.40664e+07	9.90982e+06	11.7881
287	4.24132e+07	4.27434e+07	3.78692e+07	4.10086e+07	2.72381e+06	6.64205
288	5.86468e+07	6.43804e+07	3.95634e+07	5.41969e+07	1.29932e+07	23.974
289	4.14497e+07	4.60057e+07	4.34197e+07	4.3625e+07	2.28492e+06	5.23764
290	8.4968e+07	6.2801e+07	6.525e+07	7.10063e+07	1.2153e+07	17.1154
291	5.9114e+07	7.40341e+07	6.56916e+07	6.62799e+07	7.47741e+06	11.2816
292	7.20713e+07	8.65328e+07	9.00095e+07	8.28712e+07	9.51315e+06	11.4794
293	5.03979e+07	5.87014e+07	4.10763e+07	5.00585e+07	8.81744e+06	17.6143
294	6.15459e+07	7.31667e+07	6.89513e+07	6.7888e+07	5.88287e+06	8.66556
295	4.30477e+07	4.92276e+07	4.08448e+07	4.43734e+07	4.3458e+06	9.7937
296	6.06753e+07	8.80446e+07	7.04702e+07	7.30634e+07	1.38677e+07	18.9804
297	7.57461e+07	8.90756e+07	7.33766e+07	7.93994e+07	8.46313e+06	10.6589
298	7.94505e+07	6.94513e+07	5.52002e+07	6.8034e+07	1.21871e+07	17.9133
299	9.48729e+07	1.0799e+08	5.83975e+07	8.70866e+07	2.56965e+07	29.5069
300	1.0341e+08	1.07329e+08	8.78843e+07	9.95409e+07	1.02834e+07	10.3308
301	3.1141e+07	3.35478e+07	2.81664e+07	3.09517e+07	2.69571e+06	8.70938
302	7.40147e+07	5.51898e+07	4.25488e+07	5.72511e+07	1.58339e+07	27.657
303	5.01779e+07	4.11828e+07	4.95965e+07	4.69857e+07	5.03387e+06	10.7136
304	4.77857e+07	4.20773e+07	4.30887e+07	4.43173e+07	3.04603e+06	6.87324
305	1.05544e+08	1.03588e+08	6.51224e+07	9.1418e+07	2.27936e+07	24.9334
306	8.18331e+07	1.05393e+08	7.22423e+07	8.64895e+07	1.7059e+07	19.7237
307	1.9113e+07	2.31826e+07	2.46169e+07	2.23042e+07	2.85516e+06	12.801
308	3.89528e+07	5.03975e+07	4.65623e+07	4.53042e+07	5.82518e+06	12.8579
309	7.23105e+07	1.04357e+08	6.07053e+07	7.91244e+07	2.26097e+07	28.5748
310	4.56506e+07	4.5352e+07	4.9706e+07	4.69029e+07	2.43221e+06	5.18563
311	9.32936e+07	5.99738e+07	1.03177e+08	8.54815e+07	2.26363e+07	26.481
312	6.43071e+07	6.06576e+07	6.63383e+07	6.37677e+07	2.87856e+06	4.51414
313	5.64295e+07	8.28047e+07	6.65041e+07	6.85794e+07	1.33095e+07	19.4075
314	8.11825e+07	7.28387e+07	6.89747e+07	7.4332e+07	6.23939e+06	8.39395
315	6.99004e+07	6.74136e+07	6.53906e+07	6.75682e+07	2.25888e+06	3.3431
316	4.42719e+07	4.37642e+07	4.77318e+07	4.52559e+07	2.15912e+06	4.7709
317	4.83086e+07	5.42041e+07	8.17954e+07	6.14361e+07	1.78765e+07	29.0977
318	8.95948e+07	7.5067e+07	5.92309e+07	7.46309e+07	1.51867e+07	20.349
319	6.06194e+07	7.07846e+07	4.60175e+07	5.91405e+07	1.24496e+07	21.0508
320	5.39875e+07	6.27772e+07	6.174e+07	5.95016e+07	4.80338e+06	8.07269
321	7.50366e+07	6.55602e+07	4.79408e+07	6.28459e+07	1.37503e+07	21.8795
322	6.13806e+07	8.26369e+07	7.38762e+07	7.26313e+07	1.06827e+07	14.7082
323	3.2601e+07	4.41541e+07	3.17274e+07	3.61608e+07	6.93616e+06	19.1814
324	3.01839e+07	3.98359e+07	2.76502e+07	3.25567e+07	6.43002e+06	19.7502
325	6.67722e+07	9.52278e+07	9.61942e+07	8.60647e+07	1.67148e+07	19.4212
326	9.58177e+07	7.88994e+07	5.23338e+07	7.56836e+07	2.19196e+07	28.9621
327	9.54146e+07	9.42393e+07	9.22291e+07	9.3961e+07	1.61089e+06	1.71442
328	3.36438e+07	3.6461e+07	4.23667e+07	3.74905e+07	4.45164e+06	11.8741
329	6.31224e+07	5.91168e+07	6.77792e+07	6.33394e+07	4.33527e+06	6.84451
330	4.69463e+07	5.28712e+07	3.18641e+07	4.38938e+07	1.08311e+07	24.6756
331	3.84807e+07	4.3352e+07	2.91662e+07	3.69996e+07	7.20795e+06	19.4812
332	9.27294e+07	8.65228e+07	8.2253e+07	8.71684e+07	5.26794e+06	6.04341
333	8.23275e+07	8.61882e+07	9.2346e+07	8.69539e+07	5.05292e+06	5.81104
334	3.24315e+07	3.83896e+07	3.97188e+07	3.68466e+07	3.88095e+06	10.5327
335	4.02911e+07	4.86207e+07	2.81143e+07	3.90087e+07	1.03132e+07	26.4381
336	9.18012e+07	8.02191e+07	7.87327e+07	8.35843e+07	7.15472e+06	8.55988
337	8.3605e+07	8.56495e+07	5.82515e+07	7.58353e+07	1.52623e+07	20.1256
338	2.69581e+07	2.41745e+07	2.43066e+07	2.51464e+07	1.57033e+06	6.24477
339	4.23927e+07	4.72732e+07	3.96491e+07	4.3105e+07	3.8616e+06	8.95859
340	2.59942e+07	3.21362e+07	3.11635e+07	2.97646e+07	3.3013e+06	11.0913
341	6.50814e+07	6.50351e+07	8.50189e+07	7.17118e+07	1.15243e+07	16.0703
342	7.89142e+07	8.92571e+07	8.27619e+07	8.36444e+07	5.2276e+06	6.24978
343	1.7496e+07	1.61668e+07	2.51059e+07	1.95896e+07	4.82331e+06	24.6218
344	6.69957e+07	5.35833e+07	4.95189e+07	5.66993e+07	9.14558e+06	16.13
345	8.49428e+07	8.78641e+07	7.72619e+07	8.33562e+07	5.47625e+06	6.5697
346	7.4077e+07	8.71701e+07	5.32683e+07	7.15051e+07	1.70966e+07	23.9096
347	6.04701e+07	6.58601e+07	8.39058e+07	7.00786e+07	1.22742e+07	17.5148
348	8.68507e+07	8.46217e+07	6.16107e+07	7.76943e+07	1.39734e+07	17.9851
349	6.50797e+07	8.68215e+07	6.25443e+07	7.14819e+07	1.33449e+07	18.6689
350	3.46489e+07	3.7707e+07	3.31897e+07	3.51819e+07	2.30531e+06	6.55254
351	2.58718e+07	4.54756e+07	4.63389e+07	3.92288e+07	1.15755e+07	29.5077
352	2.9791e+07	3.12352e+07	3.35473e+07	3.15245e+07	1.89478e+06	6.0105
353	3.6342e+07	3.88657e+07	2.14788e+07	3.22288e+07	9.3949e+06	29.1506
354	7.30758e+07	8.51764e+07	6.69598e+07	7.50707e+07	9.2707e+06	12.3493
355	8.33349e+07	5.82592e+07	6.51403e+07	6.89115e+07	1.29562e+07	18.8012
356	5.97645e+07	5.26819e+07	5.96068e+07	5.73511e+07	4.04439e+06	7.05199
357	8.13003e+07	8.24633e+07	6.76611e+07	7.71415e+07	8.23091e+06	10.6699
358	5.78617e+07	4.50733e+07	5.63458e+07	5.30936e+07	6.98705e+06	13.1599
359	6.26926e+07	8.19499e+07	6.64001e+07	7.03475e+07	1.02175e+07	14.5243
360	7.19563e+07	8.19225e+07	6.45763e+07	7.28184e+07	8.70519e+06	11.9547
361	5.02584e+07	5.56473e+07	4.76263e+07	5.11773e+07	4.08868e+06	7.98924
362	8.16463e+06	9.06798e+06	8.23711e+06	8.4899e+06	501935	5.91214
363	3.52682e+07	3.83688e+07	5.79587e+07	4.38653e+07	1.23034e+07	28.0481
364	5.5461e+07	6.03953e+07	4.33565e+07	5.30709e+07	8.76728e+06	16.5199
365	2.64043e+07	3.14452e+07	3.85623e+07	3.21373e+07	6.10849e+06	19.0075
366	5.47245e+07	5.84772e+07	4.50169e+07	5.27395e+07	6.94623e+06	13.1708
367	6.30251e+07	4.29674e+07	6.91573e+07	5.83833e+07	1.36981e+07	23.4623
368	4.63353e+07	5.44765e+07	4.98716e+07	5.02278e+07	4.0823e+06	8.12756
369	7.53185e+07	8.02606e+07	4.72138e+07	6.75976e+07	1.7825e+07	26.3693
370	6.52445e+07	5.16649e+07	7.62906e+07	6.44e+07	1.23345e+07	19.153
371	3.85106e+07	4.38836e+07	4.01503e+07	4.08482e+07	2.75362e+06	6.74111
372	5.97271e+07	7.90759e+07	6.64039e+07	6.84023e+07	9.82796e+06	14.3679
373	5.84224e+07	6.25474e+07	7.2921e+07	6.46303e+07	7.47035e+06	11.5586
374	7.26017e+07	7.84305e+07	5.12946e+07	6.74423e+07	1.42848e+07	21.1807
375	5.17489e+07	5.38349e+07	4.76808e+07	5.10882e+07	3.12978e+06	6.12622
376	7.79137e+07	6.8416e+07	4.37986e+07	6.33761e+07	1.76071e+07	27.7819
377	4.83803e+07	4.57645e+07	4.73438e+07	4.71629e+07	1.31728e+06	2.79304
378	3.62328e+07	2.91196e+07	2.74728e+07	3.09417e+07	4.65561e+06	15.0464
379	5.39458e+07	4.11048e+07	3.15806e+07	4.22104e+07	1.12235e+07	26.5894
380	3.29881e+07	4.63626e+07	3.28323e+07	3.73943e+07	7.76716e+06	20.7709
381	2.23836e+07	2.32134e+07	2.61207e+07	2.39059e+07	1.96241e+06	8.2089
382	3.72602e+07	2.68431e+07	3.6839e+07	3.36474e+07	5.89645e+06	17.5242
383	3.25636e+07	4.57969e+07	3.23286e+07	3.68964e+07	7.70898e+06	20.8936
384	2.18541e+07	2.73697e+07	3.6337e+07	2.85203e+07	7.30968e+06	25.6298
385	2.75531e+07	2.67594e+07	2.85696e+07	2.76274e+07	907375	3.28433
386	5.94305e+07	5.16477e+07	3.32661e+07	4.81148e+07	1.34352e+07	27.9233
387	5.92985e+07	5.94349e+07	5.99808e+07	5.95714e+07	361028	0.606043
388	4.62489e+07	4.00456e+07	3.53681e+07	4.05542e+07	5.45822e+06	13.4591
389	4.22943e+07	4.71739e+07	4.13565e+07	4.36082e+07	3.12332e+06	7.16222
390	7.3788e+07	5.83992e+07	4.00795e+07	5.74222e+07	1.68755e+07	29.3884
391	4.91778e+07	4.05279e+07	3.22363e+07	4.06473e+07	8.4714e+06	20.8412
392	6.01339e+07	7.3612e+07	4.92276e+07	6.09912e+07	1.22148e+07	20.0271
393	4.87935e+07	4.26419e+07	4.88171e+07	4.67508e+07	3.55844e+06	7.61151
394	4.35097e+07	4.69699e+07	2.71704e+07	3.92167e+07	1.05748e+07	26.9652
395	3.09437e+07	3.75787e+07	2.78874e+07	3.21366e+07	4.95454e+06	15.4171
396	2.84574e+07	3.12201e+07	3.59026e+07	3.18601e+07	3.76361e+06	11.8129
397	1.7852e+07	1.80657e+07	1.74562e+07	1.77913e+07	309250	1.73821
398	1.97718e+07	1.69433e+07	2.91946e+07	2.19699e+07	6.41461e+06	29.1972
399	4.19008e+07	4.72836e+07	4.87005e+07	4.59616e+07	3.58744e+06	7.80528
400	5.23266e+07	6.94546e+07	3.94884e+07	5.37565e+07	1.50342e+07	27.9671
401	4.54759e+07	4.54252e+07	5.01795e+07	4.70268e+07	2.73042e+06	5.80608
402	5.16589e+07	5.17414e+07	6.24995e+07	5.52999e+07	6.23516e+06	11.2752
403	6.16801e+07	6.75772e+07	3.83328e+07	5.58634e+07	1.54656e+07	27.6847
404	2.65829e+07	3.05887e+07	3.27739e+07	2.99818e+07	3.13981e+06	10.4724
405	2.515e+07	2.83566e+07	3.00548e+07	2.78538e+07	2.49075e+06	8.94222
406	2.5355e+07	3.07174e+07	3.53914e+07	3.04879e+07	5.02213e+06	16.4725
407	1.35821e+07	1.79829e+07	2.28235e+07	1.81295e+07	4.62248e+06	25.497
408	3.44119e+07	3.93403e+07	4.39775e+07	3.92432e+07	4.7835e+06	12.1894
409	2.45253e+07	2.79499e+07	2.85931e+07	2.70228e+07	2.18665e+06	8.09188
410	5.16735e+07	5.83193e+07	5.94987e+07	5.64972e+07	4.21881e+06	7.46729
411	5.74734e+06	5.84659e+06	8.70496e+06	6.7663e+06	1.67966e+06	24.824
412	5.01763e+07	4.79012e+07	6.16359e+07	5.32378e+07	7.3614e+06	13.8274
413	2.36575e+07	2.92116e+07	2.37139e+07	2.55277e+07	3.19049e+06	12.4981
414	3.53373e+07	3.9735e+07	3.94567e+07	3.81763e+07	2.46258e+06	6.45054
415	1.31167e+07	1.56274e+07	1.50776e+07	1.46073e+07	1.31978e+06	9.0351
416	3.4368e+07	3.06987e+07	3.06506e+07	3.19058e+07	2.13247e+06	6.68366
417	3.53418e+07	4.61895e+07	3.91425e+07	4.02246e+07	5.50421e+06	13.6837
418	4.0499e+07	4.82025e+07	4.23174e+07	4.36729e+07	4.0267e+06	9.22012
419	2.68788e+07	3.25912e+07	2.50712e+07	2.81804e+07	3.92533e+06	13.9293
420	3.33846e+07	3.81512e+07	3.06897e+07	3.40752e+07	3.77837e+06	11.0883
421	4.2078e+07	4.41989e+07	5.90781e+07	4.84517e+07	9.26369e+06	19.1194
422	2.98327e+07	3.15589e+07	4.71471e+07	3.61795e+07	9.5373e+06	26.361
423	1.71357e+07	2.40233e+07	2.29571e+07	2.1372e+07	3.7073e+06	17.3465
424	1.6728e+07	1.55893e+07	1.64449e+07	1.62541e+07	592844	3.64736
425	3.49663e+07	4.17013e+07	3.87901e+07	3.84859e+07	3.37778e+06	8.77665
426	6.2445e+07	4.97937e+07	4.39467e+07	5.20618e+07	9.45542e+06	18.1619
427	5.56112e+06	9.40602e+06	7.8375e+06	7.60155e+06	1.93328e+06	25.4327
428	2.09504e+07	2.75437e+07	2.60532e+07	2.48491e+07	3.45762e+06	13.9145
429	5.64583e+07	5.63692e+07	4.50065e+07	5.26113e+07	6.58608e+06	12.5184
430	2.83553e+07	3.07652e+07	3.1015e+07	3.00452e+07	1.46879e+06	4.8886
431	2.37824e+07	2.43596e+07	3.44176e+07	2.75199e+07	5.98062e+06	21.732
432	6.20664e+07	5.34034e+07	4.84264e+07	5.46321e+07	6.90253e+06	12.6346
433	4.39189e+07	4.67095e+07	4.31815e+07	4.46033e+07	1.8609e+06	4.17212
434	5.20963e+07	5.91095e+07	4.32159e+07	5.14739e+07	7.96506e+06	15.474
435	4.37806e+07	6.15536e+07	3.93684e+07	4.82342e+07	1.1744e+07	24.3479
436	2.18877e+07	2.76952e+07	2.26725e+07	2.40851e+07	3.15092e+06	13.0824
437	6.10148e+07	4.51802e+07	3.77092e+07	4.79681e+07	1.19003e+07	24.8087
438	2.25044e+07	2.89133e+07	3.04714e+07	2.72964e+07	4.22246e+06	15.4689
439	1.28665e+07	1.58223e+07	1.83874e+07	1.5692e+07	2.76275e+06	17.606
440	4.78158e+07	5.24313e+07	4.27762e+07	4.76744e+07	4.82908e+06	10.1293
441	4.13232e+07	4.96549e+07	3.54421e+07	4.21401e+07	7.14149e+06	16.947
442	4.92502e+07	5.49836e+07	4.57257e+07	4.99865e+07	4.67266e+06	9.34785
443	1.43855e+07	1.69198e+07	2.07102e+07	1.73385e+07	3.18309e+06	18.3586
444	4.46319e+07	4.45296e+07	4.42848e+07	4.44821e+07	178372	0.400998
445	4.82938e+07	5.94478e+07	4.64955e+07	5.14124e+07	7.01672e+06	13.6479
446	5.94089e+07	5.61604e+07	4.51341e+07	5.35678e+07	7.48224e+06	13.9678
447	1.23416e+07	8.53993e+06	1.04374e+07	1.04397e+07	1.90084e+06	18.2079
448	2.72335e+07	3.76915e+07	3.16816e+07	3.22022e+07	5.2484e+06	16.2983
449	4.60214e+07	4.76779e+07	4.13816e+07	4.5027e+07	3.26379e+06	7.24853
450	2.83107e+07	3.10077e+07	2.95599e+07	2.96261e+07	1.34971e+06	4.55582
451	5.7617e+07	5.66573e+07	3.47333e+07	4.96692e+07	1.29438e+07	26.06
452	2.24301e+07	2.96152e+07	3.24276e+07	2.81576e+07	5.15568e+06	18.3101
453	4.85428e+07	5.76614e+07	5.13412e+07	5.25151e+07	4.67128e+06	8.89511
454	3.12097e+07	3.19252e+07	2.80705e+07	3.04018e+07	2.05042e+06	6.74441
455	5.01201e+07	5.6589e+07	4.47841e+07	5.04977e+07	5.91153e+06	11.7065
456	4.3162e+07	3.19245e+07	3.23444e+07	3.58103e+07	6.37021e+06	17.7888
457	3.5939e+07	3.91282e+07	3.7622e+07	3.75631e+07	1.59544e+06	4.24737
458	4.36047e+07	4.04595e+07	3.0898e+07	3.83207e+07	6.61783e+06	17.2696
459	4.9061e+07	4.64053e+07	4.12245e+07	4.55636e+07	3.98551e+06	8.74713
460	5.61803e+06	6.43803e+06	6.08621e+06	6.04742e+06	411370	6.8024
461	3.45187e+07	3.45642e+07	2.14889e+07	3.01906e+07	7.53593e+06	24.9612
462	1.87714e+07	1.89902e+07	2.0089e+07	1.92835e+07	706106	3.6617
463	3.86058e+07	3.39963e+07	3.12349e+07	3.46124e+07	3.72386e+06	10.7588
464	4.51176e+07	5.45184e+07	4.38872e+07	4.78411e+07	5.81536e+06	12.1556
465	3.43367e+07	3.6389e+07	3.05596e+07	3.37618e+07	2.95692e+06	8.7582
466	1.21087e+07	1.48935e+07	1.70864e+07	1.46962e+07	2.49467e+06	16.975
467	1.6496e+07	1.93717e+07	2.20332e+07	1.93003e+07	2.7693e+06	14.3485
468	4.85371e+07	4.7901e+07	4.76984e+07	4.80455e+07	437649	0.910906
469	4.18307e+07	3.92435e+07	3.53104e+07	3.87949e+07	3.28322e+06	8.46303
470	3.82587e+07	3.48514e+07	3.07064e+07	3.46055e+07	3.78215e+06	10.9293
471	2.53258e+07	2.85938e+07	2.71398e+07	2.70198e+07	1.63732e+06	6.05971
472	4.06289e+07	4.68345e+07	5.30142e+07	4.68259e+07	6.19264e+06	13.2248
473	1.28821e+07	1.38646e+07	1.54854e+07	1.40774e+07	1.31467e+06	9.33889
474	3.85119e+07	4.00052e+07	4.2945e+07	4.04874e+07	2.25554e+06	5.57098
475	2.8816e+07	3.1307e+07	3.44126e+07	3.15119e+07	2.80389e+06	8.89787
476	2.086e+07	2.20572e+07	2.26195e+07	2.18456e+07	898673	4.11376
477	2.51015e+07	2.42039e+07	2.09188e+07	2.3408e+07	2.20202e+06	9.40712
478	1.97673e+07	1.64717e+07	1.28368e+07	1.63586e+07	3.46662e+06	21.1914
479	3.29749e+07	3.01294e+07	1.83477e+07	2.71507e+07	7.75522e+06	28.5637
480	5.1649e+07	4.63604e+07	3.28439e+07	4.36177e+07	9.69792e+06	22.2339
481	3.8489e+07	3.32819e+07	3.23467e+07	3.47059e+07	3.3095e+06	9.53584
482	4.51324e+07	4.41685e+07	5.14004e+07	4.69004e+07	3.92678e+06	8.37259
483	2.84008e+07	2.07386e+07	2.15334e+07	2.35576e+07	4.2131e+06	17.8843
484	1.12942e+07	1.50395e+07	1.4467e+07	1.36002e+07	2.01747e+06	14.8341
485	4.45756e+07	5.0805e+07	4.23713e+07	4.59173e+07	4.374e+06	9.52583
486	4.17981e+07	4.65389e+07	3.88866e+07	4.24079e+07	3.86245e+06	9.10786
487	3.01046e+07	2.58011e+07	2.76306e+07	2.78454e+07	2.1598e+06	7.75641
488	1.19372e+07	1.28441e+07	1.44923e+07	1.30912e+07	1.29537e+06	9.89499
489	2.07333e+07	2.3705e+07	2.0246e+07	2.15615e+07	1.87232e+06	8.68362
490	2.27526e+07	1.71847e+07	1.81692e+07	1.93688e+07	2.97147e+06	15.3415
491	4.20482e+07	3.73712e+07	4.4431e+07	4.12835e+07	3.5915e+06	8.6996
492	4.56728e+07	5.03742e+07	3.11083e+07	4.23851e+07	1.0045e+07	23.6992
493	2.51041e+07	3.00655e+07	2.70124e+07	2.7394e+07	2.50259e+06	9.13554
494	3.51389e+07	3.41692e+07	3.52902e+07	3.48661e+07	608247	1.74452
495	4.91833e+07	5.00337e+07	4.02329e+07	4.64833e+07	5.42968e+06	11.6809
496	2.12126e+07	1.50946e+07	2.55715e+07	2.06262e+07	5.263e+06	25.5161
497	2.65389e+07	2.29192e+07	2.70414e+07	2.54998e+07	2.24897e+06	8.81955
498	3.71526e+07	3.00357e+07	4.22237e+07	3.64707e+07	6.12254e+06	16.7876
499	1.95839e+07	2.16126e+07	2.10452e+07	2.07473e+07	1.04665e+06	5.04475
500	3.65833e+07	4.21456e+07	4.33652e+07	4.0698e+07	3.61529e+06	8.88322
501	2.47296e+07	2.31186e+07	1.67287e+07	2.15256e+07	4.23165e+06	19.6587
502	1.23546e+07	1.37033e+07	1.59181e+07	1.3992e+07	1.79921e+06	12.8589
503	3.68896e+07	4.35607e+07	4.38232e+07	4.14245e+07	3.92953e+06	9.48602
504	3.2766e+07	3.57246e+07	2.43619e+07	3.09508e+07	5.89482e+06	19.0458
505	2.51491e+07	3.06165e+07	3.20386e+07	2.92681e+07	3.63731e+06	12.4276
506	9.2528e+06	6.33558e+06	7.81045e+06	7.79961e+06	1.45864e+06	18.7015
507	4.74168e+07	4.10648e+07	2.93726e+07	3.92848e+07	9.15285e+06	23.2987
508	4.37308e+07	4.74162e+07	4.17681e+07	4.4305e+07	2.86753e+06	6.47224
509	2.35444e+07	2.13422e+07	3.5457e+07	2.67812e+07	7.59371e+06	28.3547
510	1.00037e+07	8.97111e+06	1.00682e+07	9.681e+06	615632	6.35918
511	3.80223e+07	3.73346e+07	2.50422e+07	3.34663e+07	7.30363e+06	21.8238
512	3.01452e+07	2.83012e+07	3.39007e+07	3.07824e+07	2.85364e+06	9.27036
513	1.74062e+07	1.61649e+07	1.45868e+07	1.60526e+07	1.41307e+06	8.80272
514	3.00961e+07	3.40723e+07	2.71886e+07	3.04523e+07	3.45567e+06	11.3478
515	2.79937e+07	3.91761e+07	4.38796e+07	3.70165e+07	8.16014e+06	22.0446
516	4.24102e+07	4.58512e+07	4.44755e+07	4.42456e+07	1.73199e+06	3.91448
517	3.78231e+07	3.58017e+07	2.65145e+07	3.33798e+07	6.03077e+06	18.0671
518	3.2274e+07	3.61532e+07	3.17685e+07	3.33986e+07	2.39895e+06	7.1828
519	1.68148e+07	1.87082e+07	1.75319e+07	1.7685e+07	955930	5.40532
520	4.53883e+07	3.66456e+07	4.21997e+07	4.14112e+07	4.42432e+06	10.6839
521	2.15125e+07	2.27546e+07	2.77867e+07	2.40179e+07	3.32242e+06	13.8331
522	6.42853e+06	8.8286e+06	6.95628e+06	7.40447e+06	1.26124e+06	17.0335
523	4.04471e+07	4.50311e+07	3.14689e+07	3.89824e+07	6.8987e+06	17.697
524	3.12232e+07	2.98018e+07	1.89868e+07	2.66706e+07	6.69224e+06	25.0922
525	2.76834e+07	4.17333e+07	3.28388e+07	3.40852e+07	7.10741e+06	20.8519
526	9.65709e+06	1.37165e+07	1.25609e+07	1.19782e+07	2.0915e+06	17.461
527	1.25585e+07	1.48595e+07	1.4477e+07	1.3965e+07	1.23301e+06	8.82929
528	3.81302e+07	3.93566e+07	2.76467e+07	3.50445e+07	6.43595e+06	18.3651
529	4.42713e+07	3.62565e+07	2.94093e+07	3.66457e+07	7.43866e+06	20.2989
530	3.29978e+07	4.41431e+07	3.26824e+07	3.66078e+07	6.52771e+06	17.8315
531	1.57623e+07	1.6967e+07	2.08524e+07	1.78606e+07	2.66008e+06	14.8936
532	1.93672e+07	1.86334e+07	1.79684e+07	1.86563e+07	699688	3.75041
533	1.16752e+07	1.57036e+07	1.68635e+07	1.47474e+07	2.72313e+06	18.4651
534	2.60947e+07	3.17021e+07	2.73528e+07	2.83832e+07	2.9423e+06	10.3664
535	2.18012e+07	2.25363e+07	1.56452e+07	1.99942e+07	3.78424e+06	18.9266
536	1.97017e+07	2.29961e+07	2.0251e+07	2.09829e+07	1.76498e+06	8.41151
537	3.08783e+07	2.62282e+07	3.03096e+07	2.91387e+07	2.53653e+06	8.70502
538	3.24811e+07	3.27923e+07	3.20865e+07	3.24533e+07	353704	1.08988
539	2.05417e+07	2.86348e+07	2.18692e+07	2.36819e+07	4.34043e+06	18.328
540	1.65764e+07	1.61297e+07	1.65051e+07	1.64037e+07	239993	1.46304
541	1.29832e+07	1.4338e+07	1.18096e+07	1.30436e+07	1.26528e+06	9.70037
542	2.11978e+07	2.05718e+07	2.2315e+07	2.13615e+07	883053	4.13385
543	2.3709e+07	3.0017e+07	2.62181e+07	2.6648e+07	3.17588e+06	11.9179
544	3.00412e+07	4.19113e+07	2.51429e+07	3.23651e+07	8.62237e+06	26.6409
545	1.62842e+07	1.75923e+07	1.67618e+07	1.68794e+07	661918	3.92145
546	2.39623e+07	2.45279e+07	3.33194e+07	2.72699e+07	5.24668e+06	19.2399
547	1.01935e+07	1.3304e+07	1.22682e+07	1.19219e+07	1.58389e+06	13.2856
548	1.55059e+07	1.79491e+07	1.71818e+07	1.68789e+07	1.24945e+06	7.40243
549	2.13801e+07	2.73371e+07	1.52329e+07	2.13167e+07	6.05239e+06	28.3927
550	1.41688e+07	1.65022e+07	1.8969e+07	1.65467e+07	2.4004e+06	14.5068
551	4.10577e+07	4.1377e+07	4.13874e+07	4.1274e+07	187446	0.45415
552	1.45548e+07	1.53526e+07	1.1421e+07	1.37761e+07	2.07826e+06	15.086
553	4.96884e+06	8.02518e+06	8.37016e+06	7.1214e+06	1.87213e+06	26.2888
554	3.89191e+07	3.26336e+07	3.88316e+07	3.67947e+07	3.60391e+06	9.79463
555	1.82907e+07	2.12869e+07	2.18626e+07	2.04801e+07	1.9178e+06	9.36421
556	2.24328e+07	1.37308e+07	1.84669e+07	1.82102e+07	4.35669e+06	23.9245
557	1.11468e+07	1.14111e+07	9.53068e+06	1.06962e+07	1.01797e+06	9.5171
558	2.37373e+07	3.12999e+07	3.24799e+07	2.91724e+07	4.74376e+06	16.2611
559	1.43472e+07	1.51874e+07	9.92073e+06	1.31518e+07	2.82952e+06	21.5144
560	4.00501e+07	3.36871e+07	2.44616e+07	3.27329e+07	7.83795e+06	23.9451
561	1.87857e+07	2.05904e+07	1.91849e+07	1.95203e+07	947934	4.85614
562	1.13203e+07	1.38133e+07	1.48671e+07	1.33336e+07	1.82142e+06	13.6604
563	2.99168e+07	2.56492e+07	2.92014e+07	2.82558e+07	2.28556e+06	8.08883
564	2.83915e+07	2.17304e+07	2.22338e+07	2.41186e+07	3.70901e+06	15.3782
565	3.71757e+07	3.96417e+07	3.36057e+07	3.68077e+07	3.03475e+06	8.24487
566	1.17186e+07	1.36259e+07	1.9674e+07	1.50062e+07	4.15339e+06	27.6779
567	2.67133e+07	2.41818e+07	2.04305e+07	2.37752e+07	3.16107e+06	13.2957
568	3.05044e+07	3.92492e+07	3.04484e+07	3.34007e+07	5.06502e+06	15.1644
569	1.64616e+07	2.06084e+07	1.16444e+07	1.62381e+07	4.48616e+06	27.6273
570	3.91446e+07	2.41826e+07	3.2543e+07	3.19567e+07	7.49822e+06	23.4637
571	2.2989e+07	2.72473e+07	1.84119e+07	2.28827e+07	4.41868e+06	19.3101
572	1.34827e+07	1.85841e+07	1.68093e+07	1.6292e+07	2.5897e+06	15.8955
573	2.34156e+07	2.24028e+07	1.97005e+07	2.18396e+07	1.9205e+06	8.79363
574	2.11863e+07	1.60327e+07	1.25479e+07	1.65889e+07	4.34597e+06	26.198
575	2.24956e+07	2.26273e+07	2.45975e+07	2.32401e+07	1.17735e+06	5.06604
576	2.73961e+07	2.78166e+07	2.23973e+07	2.587e+07	3.0148e+06	11.6537
577	3.85043e+07	3.3289e+07	3.27574e+07	3.48503e+07	3.17566e+06	9.11229
578	3.38449e+07	3.83041e+07	2.52885e+07	3.24792e+07	6.61439e+06	20.365
579	3.33935e+07	2.53673e+07	1.90927e+07	2.59512e+07	7.16821e+06	27.6219
580	2.59418e+07	3.24127e+07	3.1692e+07	3.00155e+07	3.54629e+06	11.8148
581	1.42693e+07	2.12408e+07	1.98514e+07	1.84538e+07	3.68987e+06	19.9952
582	1.33066e+07	1.38335e+07	1.61474e+07	1.44292e+07	1.51116e+06	10.473
583	3.57881e+07	3.80844e+07	3.2378e+07	3.54168e+07	2.87127e+06	8.10707
584	1.60655e+07	1.878e+07	1.72004e+07	1.73486e+07	1.36333e+06	7.85846
585	3.78738e+07	2.93296e+07	3.26977e+07	3.33004e+07	4.30387e+06	12.9244
586	2.84923e+07	3.36613e+07	3.77954e+07	3.33163e+07	4.66111e+06	13.9905
587	1.84891e+07	1.58494e+07	2.47632e+07	1.97006e+07	4.57871e+06	23.2415
588	1.88451e+07	2.27335e+07	2.03752e+07	2.06513e+07	1.95883e+06	9.48528
589	3.74407e+07	3.4365e+07	2.06744e+07	3.08267e+07	8.92564e+06	28.9543
590	3.13242e+07	3.73541e+07	3.07003e+07	3.31262e+07	3.67471e+06	11.0931
591	1.12538e+07	1.35835e+07	1.29738e+07	1.26037e+07	1.20816e+06	9.58576
592	2.75701e+07	3.41458e+07	3.30623e+07	3.15927e+07	3.52555e+06	11.1594
593	1.78215e+07	2.3416e+07	2.3329e+07	2.15222e+07	3.2052e+06	14.8926
594	8.66941e+06	8.68383e+06	1.18747e+07	9.74264e+06	1.84641e+06	18.9519
595	1.51927e+07	2.31352e+07	2.27052e+07	2.03444e+07	4.46664e+06	21.9552
596	1.4388e+07	2.2743e+07	2.38775e+07	2.03362e+07	5.18243e+06	25.4838
597	2.92004e+07	3.37941e+07	2.1552e+07	2.81822e+07	6.18426e+06	21.9439
598	3.25924e+07	3.66278e+07	2.49569e+07	3.13924e+07	5.92725e+06	18.8812
599	2.82576e+07	3.65823e+07	3.34724e+07	3.27708e+07	4.20647e+06	12.836
600	2.31939e+06	3.83485e+06	3.91609e+06	3.35677e+06	899321	26.7912
601	1.64112e+07	1.80589e+07	2.29279e+07	1.91327e+07	3.38844e+06	17.7102
602	3.54138e+07	3.62605e+07	3.59424e+07	3.58722e+07	427656	1.19217
603	1.99298e+07	2.16222e+07	1.32723e+07	1.82748e+07	4.41412e+06	24.1542
604	2.86955e+07	3.60009e+07	2.1922e+07	2.88728e+07	7.04111e+06	24.3867
605	1.02167e+07	1.41346e+07	1.58259e+07	1.33924e+07	2.87729e+06	21.4845
606	9.68408e+06	1.23518e+07	1.18862e+07	1.13074e+07	1.42496e+06	12.602
607	1.73945e+07	2.44384e+07	2.3019e+07	2.16173e+07	3.72528e+06	17.2329
608	1.63648e+07	1.46964e+07	1.63688e+07	1.581e+07	964390	6.09987
609	2.50507e+07	1.59141e+07	1.80263e+07	1.96637e+07	4.78328e+06	24.3254
610	3.54451e+07	2.86214e+07	2.13855e+07	2.8484e+07	7.03076e+06	24.6832
611	3.01059e+07	3.54207e+07	3.22727e+07	3.25998e+07	2.67244e+06	8.19773
612	3.4517e+07	3.53036e+07	2.2677e+07	3.08325e+07	7.07381e+06	22.9427
613	3.5222e+07	3.12784e+07	2.03093e+07	2.89366e+07	7.72721e+06	26.704
614	2.33521e+07	2.30057e+07	1.58338e+07	2.07305e+07	4.24421e+06	20.4732
615	2.41962e+07	2.13804e+07	1.87036e+07	2.14267e+07	2.7466e+06	12.8186
616	2.18897e+07	1.82643e+07	2.3141e+07	2.10983e+07	2.53286e+06	12.005
617	1.87437e+07	2.27939e+07	2.07712e+07	2.07696e+07	2.02507e+06	9.75019
618	2.47393e+07	3.47783e+07	3.27509e+07	3.07561e+07	5.30844e+06	17.2598
619	1.53757e+07	1.51311e+07	1.60704e+07	1.55257e+07	487271	3.13848
620	2.86506e+07	2.32409e+07	1.83069e+07	2.33995e+07	5.17363e+06	22.11
621	1.43717e+07	1.5088e+07	2.12331e+07	1.68976e+07	3.7717e+06	22.3209
622	1.73478e+07	2.23594e+07	2.54542e+07	2.17204e+07	4.09078e+06	18.8338
623	2.94427e+07	3.10305e+07	3.06745e+07	3.03826e+07	833208	2.74239
624	1.49162e+07	1.55015e+07	1.47681e+07	1.50619e+07	387807	2.57475
625	2.16508e+07	2.19151e+07	2.2316e+07	2.19606e+07	334940	1.52518
626	1.68853e+07	1.97249e+07	1.51893e+07	1.72665e+07	2.2917e+06	13.2725
627	2.09086e+07	1.65743e+07	1.46331e+07	1.7372e+07	3.21288e+06	18.4946
628	7.97118e+06	9.0312e+06	1.16372e+07	9.54653e+06	1.88656e+06	19.7617
629	3.24631e+07	2.61399e+07	2.15742e+07	2.67257e+07	5.46802e+06	20.4598
630	1.30615e+07	1.97322e+07	1.99248e+07	1.75728e+07	3.90812e+06	22.2396
631	3.07377e+07	3.04514e+07	2.31962e+07	2.81284e+07	4.27385e+06	15.194
632	1.26046e+07	1.03944e+07	1.08407e+07	1.12799e+07	1.16872e+06	10.3611
633	3.21984e+07	2.77023e+07	2.6174e+07	2.86915e+07	3.13165e+06	10.9149
634	5.73941e+06	6.5325e+06	9.75114e+06	7.34102e+06	2.12456e+06	28.941
635	2.54739e+07	2.19456e+07	3.17367e+07	2.63854e+07	4.95877e+06	18.7936
636	2.54739e+07	2.19456e+07	3.17367e+07	2.63854e+07	4.95877e+06	18.7936
637	8.33154e+06	9.57426e+06	1.17446e+07	9.88345e+06	1.72739e+06	17.4776
638	1.5823e+07	1.56676e+07	8.84603e+06	1.34455e+07	3.98403e+06	29.6309
639	1.58431e+07	1.66509e+07	1.20001e+07	1.48314e+07	2.48497e+06	16.7549
640	1.73937e+07	1.49533e+07	1.49058e+07	1.5751e+07	1.42286e+06	9.03351
641	1.69697e+07	2.3589e+07	1.87944e+07	1.97844e+07	3.41886e+06	17.2806
642	7.26016e+06	7.66875e+06	9.2697e+06	8.0662e+06	1.06209e+06	13.1672
643	3.09855e+07	2.45258e+07	2.19945e+07	2.58353e+07	4.63636e+06	17.9459
644	4.80653e+06	5.33561e+06	5.73973e+06	5.29396e+06	467991	8.8401
645	2.3616e+06	2.3553e+06	2.42939e+06	2.38209e+06	41077.4	1.72443
646	1.07919e+07	1.59358e+07	1.4658e+07	1.37952e+07	2.67832e+06	19.4148
647	1.19485e+07	1.40851e+07	1.21083e+07	1.27139e+07	1.19011e+06	9.3607
648	2.54008e+07	2.2228e+07	2.60754e+07	2.45681e+07	2.05442e+06	8.36215
649	2.6596e+07	2.76966e+07	2.83541e+07	2.75489e+07	888271	3.22434
650	3.07008e+07	2.05155e+07	2.81069e+07	2.6441e+07	5.29304e+06	20.0183
651	1.09342e+07	7.18206e+06	7.36767e+06	8.49464e+06	2.11475e+06	24.8951
652	2.15264e+06	2.82874e+06	2.9073e+06	2.62956e+06	414888	15.7779
653	8.8519e+06	1.28632e+07	1.23617e+07	1.13589e+07	2.18559e+06	19.2411
654	2.24565e+07	1.40508e+07	2.0733e+07	1.90801e+07	4.43991e+06	23.2698
655	1.27368e+07	1.11916e+07	9.58323e+06	1.11705e+07	1.5769e+06	14.1166
656	7.18636e+06	6.91829e+06	8.3285e+06	7.47772e+06	748895	10.015
657	1.74802e+07	2.14862e+07	1.61776e+07	1.83813e+07	2.76665e+06	15.0514
658	9.38524e+06	1.2509e+07	1.55526e+07	1.24823e+07	3.08378e+06	24.7053
659	2.05422e+07	1.47668e+07	1.34482e+07	1.62524e+07	3.77314e+06	23.2158
660	1.31867e+07	1.53173e+07	1.55616e+07	1.46885e+07	1.30638e+06	8.8939
661	8.95562e+06	1.0777e+07	1.18344e+07	1.05224e+07	1.45621e+06	13.8392
662	2.25993e+07	2.95436e+07	1.88461e+07	2.3663e+07	5.42749e+06	22.9366
663	2.01556e+06	2.1749e+06	3.34745e+06	2.51264e+06	727345	28.9475
664	1.98918e+07	2.12184e+07	1.82597e+07	1.979e+07	1.482e+06	7.48861
665	9.50259e+06	9.56728e+06	7.37523e+06	8.81503e+06	1.24732e+06	14.15
666	2.91967e+07	2.8842e+07	1.62009e+07	2.47466e+07	7.40286e+06	29.9147
667	2.91867e+07	2.50071e+07	2.03923e+07	2.4862e+07	4.39899e+06	17.6936
668	1.15022e+07	1.10163e+07	1.36057e+07	1.20414e+07	1.37632e+06	11.4299
669	4.68709e+06	6.49738e+06	6.5394e+06	5.90795e+06	1.05751e+06	17.8998
670	1.53708e+07	1.97095e+07	1.37062e+07	1.62621e+07	3.09935e+06	19.0587
671	2.30954e+07	2.52083e+07	2.09272e+07	2.3077e+07	2.14064e+06	9.2761
672	2.31027e+07	2.47568e+07	2.59916e+07	2.4617e+07	1.44953e+06	5.88832
673	8.30777e+06	1.20908e+07	8.80754e+06	9.73538e+06	2.05513e+06	21.1099
674	1.70855e+07	2.00756e+07	1.82609e+07	1.8474e+07	1.50639e+06	8.15409
675	1.36367e+07	1.43197e+07	1.05177e+07	1.28247e+07	2.02688e+06	15.8045
676	1.21582e+07	1.77592e+07	1.15657e+07	1.38277e+07	3.41764e+06	24.7159
677	1.70417e+07	1.69821e+07	1.7347e+07	1.71236e+07	195721	1.14299
678	5.07867e+06	5.50511e+06	6.45968e+06	5.68115e+06	707134	12.447
679	1.03601e+07	1.24037e+07	1.45087e+07	1.24242e+07	2.07439e+06	16.6963
680	2.80648e+07	1.80797e+07	1.65948e+07	2.09131e+07	6.23788e+06	29.8276
681	1.81915e+07	1.77314e+07	2.19112e+07	1.9278e+07	2.29193e+06	11.8888
682	1.44327e+07	1.49875e+07	1.081e+07	1.34101e+07	2.26873e+06	16.9181
683	1.54164e+07	1.58487e+07	1.4184e+07	1.51497e+07	863814	5.70185
684	1.87813e+07	1.90198e+07	2.13111e+07	1.97041e+07	1.39685e+06	7.08914
685	1.05549e+07	1.0652e+07	1.01416e+07	1.04495e+07	271018	2.59359
686	1.40098e+07	1.29878e+07	1.78771e+07	1.49582e+07	2.57895e+06	17.241
687	1.1545e+07	1.87863e+07	1.64539e+07	1.55951e+07	3.69629e+06	23.7017
688	2.72712e+07	2.28705e+07	1.90134e+07	2.30517e+07	4.13191e+06	17.9245
689	1.96819e+07	2.24836e+07	1.88845e+07	2.035e+07	1.89028e+06	9.28887
690	4.5871e+06	4.38866e+06	2.85202e+06	3.94259e+06	949663	24.0873
691	6.22113e+06	7.73229e+06	9.841e+06	7.93147e+06	1.81814e+06	22.9231
692	2.13057e+07	2.7041e+07	1.48369e+07	2.10612e+07	6.10571e+06	28.9904
693	4.08899e+06	5.05528e+06	6.06988e+06	5.07138e+06	990544	19.532
694	1.77284e+07	2.29132e+07	1.97517e+07	2.01311e+07	2.61314e+06	12.9806
695	1.07757e+07	1.21703e+07	1.16536e+07	1.15332e+07	705044	6.11316
696	2.5042e+07	2.67647e+07	2.36197e+07	2.51422e+07	1.57489e+06	6.26395
697	1.43291e+07	1.05152e+07	8.73561e+06	1.11933e+07	2.85775e+06	25.5309
698	1.40381e+07	1.52654e+07	1.55356e+07	1.49464e+07	798093	5.33972
699	2.64239e+07	2.45838e+07	1.54594e+07	2.21557e+07	5.87171e+06	26.5021
700	1.91424e+07	1.77276e+07	1.88868e+07	1.85856e+07	753950	4.05663
701	2.06269e+07	2.62733e+07	1.65994e+07	2.11665e+07	4.85948e+06	22.9583
702	1.52341e+07	9.62149e+06	1.38534e+07	1.2903e+07	2.9245e+06	22.6653
703	2.15936e+07	2.53293e+07	1.73763e+07	2.14331e+07	3.97893e+06	18.5644
704	1.03605e+07	9.50276e+06	7.51169e+06	9.12499e+06	1.46151e+06	16.0165
705	1.63952e+07	1.75274e+07	1.2802e+07	1.55749e+07	2.46721e+06	15.841
706	1.96847e+07	2.34864e+07	2.59807e+07	2.30506e+07	3.17059e+06	13.7549
707	1.58265e+07	1.76015e+07	1.02442e+07	1.45574e+07	3.83927e+06	26.3734
708	9.13607e+06	6.27213e+06	1.10283e+07	8.81218e+06	2.39458e+06	27.1736
709	2.55057e+07	2.16993e+07	1.65379e+07	2.12476e+07	4.50091e+06	21.1831
710	4.45888e+06	5.07831e+06	6.23381e+06	5.257e+06	900852	17.1362
711	1.71643e+07	1.77962e+07	1.9939e+07	1.82998e+07	1.45431e+06	7.94714
712	2.19104e+06	2.45616e+06	2.13596e+06	2.26105e+06	171196	7.57154
713	2.01374e+07	2.45049e+07	1.33029e+07	1.93151e+07	5.64609e+06	29.2315
714	1.53863e+07	1.16316e+07	9.62656e+06	1.22148e+07	2.9238e+06	23.9365
715	2.4841e+07	2.21656e+07	2.15178e+07	2.28415e+07	1.76167e+06	7.7126
716	1.21419e+07	1.23285e+07	8.00269e+06	1.08244e+07	2.44543e+06	22.5919
717	1.53951e+07	1.34594e+07	1.17975e+07	1.35507e+07	1.80052e+06	13.2873
718	1.80187e+07	2.49753e+07	2.38443e+07	2.22794e+07	3.73297e+06	16.7552
719	2.35249e+07	2.49967e+07	1.92385e+07	2.25867e+07	2.99157e+06	13.2448
720	1.10164e+07	1.44364e+07	1.14721e+07	1.23083e+07	1.85701e+06	15.0875
721	1.52253e+07	1.66117e+07	9.31652e+06	1.37178e+07	3.87417e+06	28.2418
722	1.90848e+07	1.68087e+07	1.82154e+07	1.80363e+07	1.14856e+06	6.36805
723	2.46917e+07	2.09228e+07	1.55177e+07	2.03774e+07	4.61126e+06	22.6293
724	1.79085e+07	1.41057e+07	1.07484e+07	1.42542e+07	3.58231e+06	25.1316
725	1.57997e+07	1.70948e+07	1.32852e+07	1.53932e+07	1.93708e+06	12.584
726	1.42599e+07	1.78105e+07	1.37091e+07	1.52598e+07	2.22603e+06	14.5876
727	1.12952e+07	1.09086e+07	1.62061e+07	1.28033e+07	2.95324e+06	23.0662
728	2.35258e+07	1.95947e+07	1.65866e+07	1.99024e+07	3.47977e+06	17.4842
729	1.4738e+07	1.63843e+07	1.52578e+07	1.546e+07	841615	5.44381
730	2.31994e+07	2.42821e+07	2.26758e+07	2.33858e+07	819192	3.50295
731	1.27733e+07	1.55087e+07	1.18177e+07	1.33665e+07	1.91568e+06	14.3319
732	1.22854e+07	1.51206e+07	1.46658e+07	1.40239e+07	1.52267e+06	10.8577
733	2.41492e+07	2.21578e+07	1.48108e+07	2.03726e+07	4.9185e+06	24.1427
734	3.43833e+06	4.7046e+06	5.41691e+06	4.51995e+06	1.00213e+06	22.1713
735	8.07165e+06	8.11018e+06	1.00247e+07	8.73552e+06	1.11665e+06	12.7829
736	6.98411e+06	7.40736e+06	9.64502e+06	8.01217e+06	1.42984e+06	17.8459
737	1.50822e+07	1.5087e+07	2.38371e+07	1.80021e+07	5.05327e+06	28.0704
738	1.3217e+07	1.68951e+07	1.51841e+07	1.50987e+07	1.84054e+06	12.19
739	8.67885e+06	1.35947e+07	1.25041e+07	1.15925e+07	2.58158e+06	22.2693
740	1.60284e+07	1.61945e+07	1.09442e+07	1.4389e+07	2.98447e+06	20.7413
741	1.35229e+07	9.08343e+06	1.4165e+07	1.22571e+07	2.76718e+06	22.5761
742	8.95119e+06	1.11549e+07	9.5067e+06	9.87093e+06	1.14612e+06	11.6111
743	1.53137e+07	2.33052e+07	1.82976e+07	1.89722e+07	4.03819e+06	21.2848
744	1.52907e+07	1.55454e+07	2.06782e+07	1.71714e+07	3.03963e+06	17.7017
745	1.8138e+07	2.32421e+07	1.4658e+07	1.86794e+07	4.31754e+06	23.114
746	7.85788e+06	7.35772e+06	9.59203e+06	8.26921e+06	1.17257e+06	14.18
747	7.32105e+06	7.12554e+06	7.12268e+06	7.18975e+06	113714	1.58161
748	1.00174e+07	1.37973e+07	1.74018e+07	1.37388e+07	3.69254e+06	26.8767
749	1.15045e+07	1.49728e+07	9.55958e+06	1.20123e+07	2.74211e+06	22.8275
750	2.16827e+07	2.30241e+07	2.09327e+07	2.18799e+07	1.05954e+06	4.84253
751	1.70846e+07	1.62888e+07	1.66686e+07	1.66807e+07	398043	2.38625
752	9.53153e+06	1.06121e+07	7.7185e+06	9.28738e+06	1.46217e+06	15.7437
753	1.65378e+07	2.23085e+07	1.84044e+07	1.90836e+07	2.94468e+06	15.4304
754	2.24967e+07	2.27278e+07	1.86601e+07	2.12948e+07	2.2847e+06	10.7289
755	1.6565e+07	1.78221e+07	1.31594e+07	1.58488e+07	2.41243e+06	15.2215
756	1.44144e+07	2.25269e+07	1.91714e+07	1.87043e+07	4.07641e+06	21.794
757	2.25097e+07	2.2479e+07	1.83871e+07	2.11253e+07	2.37137e+06	11.2253
758	1.07728e+07	1.41888e+07	1.00176e+07	1.16597e+07	2.22252e+06	19.0615
759	7.28155e+06	9.17149e+06	1.03785e+07	8.94385e+06	1.56098e+06	17.4531
760	5.90333e+06	7.02082e+06	6.3486e+06	6.42425e+06	562572	8.75701
761	8.98447e+06	1.21609e+07	1.20251e+07	1.10568e+07	1.79599e+06	16.2432
762	1.79985e+07	1.88281e+07	1.81494e+07	1.83253e+07	441882	2.41132
763	1.63988e+07	1.47146e+07	1.57367e+07	1.56167e+07	848467	5.43307
764	1.33293e+07	1.31005e+07	1.0905e+07	1.24449e+07	1.33851e+06	10.7555
765	1.96817e+07	1.92118e+07	2.21583e+07	2.03506e+07	1.58303e+06	7.77878
766	8.85132e+06	9.70547e+06	8.36523e+06	8.974e+06	678490	7.56062
767	1.06555e+07	1.22371e+07	8.87114e+06	1.05879e+07	1.68401e+06	15.905
768	1.47701e+07	1.22106e+07	9.07256e+06	1.20178e+07	2.85364e+06	23.7452
769	1.11398e+07	1.04442e+07	1.08921e+07	1.08254e+07	352546	3.25667
770	2.18639e+07	1.89255e+07	1.95256e+07	2.0105e+07	1.55253e+06	7.7221
771	7.00278e+06	1.02503e+07	6.15116e+06	7.80141e+06	2.16312e+06	27.7273
772	1.21639e+07	1.3823e+07	1.01082e+07	1.20317e+07	1.86093e+06	15.4669
773	2.16951e+07	1.57848e+07	1.49368e+07	1.74722e+07	3.68162e+06	21.0713
774	9.18433e+06	8.65165e+06	5.36327e+06	7.73309e+06	2.06953e+06	26.762
775	1.12454e+07	1.96471e+07	1.84754e+07	1.6456e+07	4.55033e+06	27.6515
776	3.77547e+06	4.15192e+06	3.91799e+06	3.94846e+06	190061	4.81354
777	1.86983e+07	2.15066e+07	1.81574e+07	1.94541e+07	1.798e+06	9.24227
778	1.79634e+07	2.13602e+07	1.36696e+07	1.76644e+07	3.85398e+06	21.8178
779	1.06457e+07	1.22206e+07	1.01413e+07	1.10025e+07	1.08456e+06	9.85739
780	1.05167e+07	1.43592e+07	1.30443e+07	1.264e+07	1.95289e+06	15.45
781	1.48064e+07	2.11209e+07	1.61356e+07	1.73543e+07	3.32899e+06	19.1825
782	9.78474e+06	1.18419e+07	1.15336e+07	1.10534e+07	1.10946e+06	10.0373
783	2.10761e+07	1.47798e+07	1.48048e+07	1.68869e+07	3.62799e+06	21.4841
784	9.38885e+06	7.83656e+06	1.11073e+07	9.44422e+06	1.63606e+06	17.3234
785	1.0527e+07	1.28268e+07	1.17947e+07	1.17162e+07	1.15189e+06	9.83161
786	8.41496e+06	7.08841e+06	5.42218e+06	6.97518e+06	1.4996e+06	21.4991
787	1.03328e+07	9.65626e+06	1.02335e+07	1.00742e+07	365326	3.62636
788	4.95887e+06	5.63198e+06	8.02925e+06	6.2067e+06	1.61386e+06	26.0019
789	1.19761e+07	1.65844e+07	1.5778e+07	1.47795e+07	2.46106e+06	16.6519
790	1.04888e+06	832995	1.46497e+06	1.11561e+06	321231	28.7941
791	9.57147e+06	1.30735e+07	1.04509e+07	1.1032e+07	1.82189e+06	16.5147
792	1.05882e+07	1.30016e+07	1.21758e+07	1.19219e+07	1.22656e+06	10.2883
793	7.56988e+06	5.24766e+06	6.32217e+06	6.3799e+06	1.16218e+06	18.2163
794	7.05077e+06	9.61015e+06	8.43284e+06	8.36459e+06	1.28106e+06	15.3152
795	9.3033e+06	9.65369e+06	8.47659e+06	9.14452e+06	604398	6.6094
796	7.12205e+06	8.45781e+06	1.21082e+07	9.22935e+06	2.58106e+06	27.9657
797	9.33205e+06	1.02137e+07	6.56146e+06	8.70241e+06	1.9058e+06	21.8997
798	1.60744e+07	2.03039e+07	1.95341e+07	1.86375e+07	2.2528e+06	12.0875
799	1.05549e+07	9.78356e+06	1.0183e+07	1.01738e+07	385736	3.79146
800	9.88268e+06	8.06062e+06	1.10863e+07	9.67654e+06	1.52335e+06	15.7427
801	1.24983e+07	1.76185e+07	1.00958e+07	1.34042e+07	3.84227e+06	28.6647
802	1.08196e+07	1.4374e+07	1.49009e+07	1.33649e+07	2.21995e+06	16.6104
803	2.0096e+07	1.86947e+07	1.35338e+07	1.74415e+07	3.45593e+06	19.8144
804	1.49622e+07	1.53859e+07	1.41935e+07	1.48472e+07	604442	4.07108
805	1.06285e+07	1.58129e+07	9.68307e+06	1.20415e+07	3.30016e+06	27.4065
806	1.33053e+07	1.21097e+07	1.27496e+07	1.27215e+07	598266	4.70278
807	9.58183e+06	1.02499e+07	5.85742e+06	8.56306e+06	2.36685e+06	27.6402
808	1.70615e+07	1.98485e+07	1.90176e+07	1.86425e+07	1.43082e+06	7.67505
809	8.54961e+06	9.63951e+06	5.291e+06	7.82671e+06	2.26259e+06	28.9086
810	1.04931e+07	1.5208e+07	1.07951e+07	1.21654e+07	2.63928e+06	21.695
811	1.97742e+07	1.9183e+07	1.24744e+07	1.71439e+07	4.05468e+06	23.6509
812	1.41992e+07	1.04015e+07	1.29849e+07	1.25286e+07	1.93954e+06	15.4809
813	8.63093e+06	1.00809e+07	6.30513e+06	8.33899e+06	1.90474e+06	22.8414
814	8.06388e+06	8.62223e+06	4.83623e+06	7.17411e+06	2.04383e+06	28.4889
815	1.44113e+07	1.94608e+07	1.92897e+07	1.77206e+07	2.86721e+06	16.1801
816	1.27719e+07	1.61225e+07	1.18531e+07	1.35825e+07	2.24717e+06	16.5446
817	1.02908e+07	1.24151e+07	1.17143e+07	1.14734e+07	1.08249e+06	9.43476
818	6.29507e+06	7.69335e+06	8.71229e+06	7.5669e+06	1.21356e+06	16.0377
819	7.00437e+06	9.17586e+06	9.80131e+06	8.66051e+06	1.46796e+06	16.95
820	1.77008e+07	1.90194e+07	1.67744e+07	1.78315e+07	1.12818e+06	6.3269
821	6.49867e+06	9.03691e+06	6.51306e+06	7.34955e+06	1.46132e+06	19.8831
822	1.51805e+07	1.62591e+07	1.39881e+07	1.51426e+07	1.136e+06	7.50202
823	1.73275e+07	1.83965e+07	1.88907e+07	1.82049e+07	799061	4.38926
824	9.814e+06	1.1441e+07	9.57479e+06	1.02766e+07	1.01546e+06	9.88132
825	1.50176e+07	1.28965e+07	1.09837e+07	1.2966e+07	2.01782e+06	15.5625
826	9.74146e+06	1.32102e+07	7.72143e+06	1.02244e+07	2.77609e+06	27.1516
827	8.22231e+06	7.26043e+06	1.05619e+07	8.68153e+06	1.69794e+06	19.5581
828	1.80959e+07	1.84725e+07	1.07466e+07	1.57716e+07	4.35591e+06	27.6186
829	6.92009e+06	6.66808e+06	6.31908e+06	6.63575e+06	301806	4.54818
830	7.63917e+06	5.30783e+06	6.55136e+06	6.49945e+06	1.16654e+06	17.9482
831	5.9559e+06	7.28677e+06	5.88232e+06	6.375e+06	790477	12.3996
832	7.58053e+06	8.05595e+06	9.28196e+06	8.30615e+06	877875	10.569
833	8.15505e+06	6.96982e+06	9.25646e+06	8.12711e+06	1.14358e+06	14.0712
834	1.70107e+07	1.69708e+07	1.29616e+07	1.56477e+07	2.32632e+06	14.8668
835	1.39286e+07	1.44404e+07	1.06298e+07	1.29996e+07	2.06818e+06	15.9095
836	8.76021e+06	6.51612e+06	6.04733e+06	7.10789e+06	1.45002e+06	20.4002
837	5.13929e+06	4.92429e+06	4.45501e+06	4.83953e+06	349929	7.23064
838	1.21615e+07	1.32076e+07	1.28688e+07	1.2746e+07	533777	4.18782
839	5.25773e+06	5.39757e+06	3.67325e+06	4.77618e+06	957723	20.0521
840	8.1784e+06	8.32178e+06	9.93824e+06	8.81281e+06	977286	11.0894
841	8.23785e+06	1.08216e+07	8.88381e+06	9.31442e+06	1.34461e+06	14.4358
842	8.09257e+06	7.89824e+06	7.7245e+06	7.9051e+06	184129	2.32924
843	6.66512e+06	6.6885e+06	6.99258e+06	6.78207e+06	182685	2.69365
844	5.00534e+06	5.28276e+06	3.9813e+06	4.75647e+06	685496	14.4119
845	9.13788e+06	1.09626e+07	8.08262e+06	9.39438e+06	1.45705e+06	15.5098
846	1.28962e+07	1.41865e+07	1.11949e+07	1.27592e+07	1.50049e+06	11.7601
847	6.90824e+06	6.20116e+06	7.65089e+06	6.9201e+06	724936	10.4758
848	7.52038e+06	7.48361e+06	6.59759e+06	7.20053e+06	522479	7.25612
849	8.20395e+06	1.27818e+07	1.1329e+07	1.07716e+07	2.33926e+06	21.717
850	7.91783e+06	1.04428e+07	8.5397e+06	8.96677e+06	1.31553e+06	14.6712
851	5.05037e+06	4.42505e+06	4.85472e+06	4.77671e+06	319877	6.6966
852	5.15487e+06	6.37355e+06	5.45086e+06	5.65976e+06	635629	11.2307
853	3.13226e+06	3.84504e+06	3.13298e+06	3.37009e+06	411319	12.205
854	7.86995e+06	7.63484e+06	8.6455e+06	8.05009e+06	528864	6.56966
855	9.32389e+06	9.06877e+06	9.57244e+06	9.3217e+06	251841	2.70166
856	6.80851e+06	8.28487e+06	8.82125e+06	7.97154e+06	1.04231e+06	13.0754
857	1.33388e+07	1.73688e+07	9.92862e+06	1.35454e+07	3.72438e+06	27.4955
858	8.48129e+06	8.98148e+06	8.47246e+06	8.64508e+06	291369	3.37035
859	4.87758e+06	6.14455e+06	5.60627e+06	5.5428e+06	635865	11.4719
860	7.15406e+06	9.40897e+06	1.0697e+07	9.08668e+06	1.79333e+06	19.7358
861	1.21322e+07	9.54072e+06	1.12488e+07	1.09739e+07	1.3174e+06	12.0049
862	1.72325e+07	1.18398e+07	1.13928e+07	1.34884e+07	3.2502e+06	24.0963
863	1.13744e+07	1.08589e+07	9.76109e+06	1.06648e+07	823987	7.72623
864	1.70796e+07	1.70932e+07	1.29608e+07	1.57112e+07	2.38196e+06	15.1609
865	1.15071e+07	1.17302e+07	1.04447e+07	1.12273e+07	686863	6.11779
866	6.54669e+06	1.07785e+07	1.05339e+07	9.28634e+06	2.37575e+06	25.5833
867	1.32694e+07	1.51879e+07	1.51898e+07	1.4549e+07	1.1082e+06	7.61702
868	1.08407e+07	1.6878e+07	1.42896e+07	1.40028e+07	3.02884e+06	21.6303
869	1.10738e+07	1.13425e+07	8.96808e+06	1.04615e+07	1.30026e+06	12.4291
870	1.04938e+07	9.3654e+06	6.71892e+06	8.85936e+06	1.93763e+06	21.871
871	1.45092e+07	1.54224e+07	1.44141e+07	1.47819e+07	556741	3.76637
872	6.25228e+06	9.5905e+06	6.38712e+06	7.40996e+06	1.8896e+06	25.5008
873	1.29403e+07	1.458e+07	1.1521e+07	1.30138e+07	1.53082e+06	11.7631
874	6.75172e+06	7.06242e+06	7.10158e+06	6.97191e+06	191689	2.74945
875	1.28199e+07	1.27354e+07	1.38985e+07	1.31513e+07	648506	4.93112
876	1.08922e+07	1.2814e+07	1.39084e+07	1.25382e+07	1.52688e+06	12.1778
877	1.50263e+07	1.07155e+07	1.08221e+07	1.2188e+07	2.45862e+06	20.1725
878	8.50547e+06	9.03725e+06	7.56154e+06	8.36808e+06	747383	8.93135
879	1.29662e+07	1.65938e+07	1.43222e+07	1.46274e+07	1.83299e+06	12.5312
880	7.16007e+06	8.43694e+06	8.92515e+06	8.17405e+06	911433	11.1503
881	1.23033e+07	1.17491e+07	1.32162e+07	1.24228e+07	740818	5.96336
882	1.30475e+07	1.07865e+07	8.72365e+06	1.08526e+07	2.16268e+06	19.9278
883	6.45759e+06	6.86726e+06	7.04452e+06	6.78979e+06	301036	4.43366
884	5.82407e+06	9.07076e+06	8.9663e+06	7.95371e+06	1.84506e+06	23.1975
885	1.6019e+07	1.63715e+07	1.34826e+07	1.5291e+07	1.57604e+06	10.3069
886	1.21126e+07	1.55885e+07	9.07302e+06	1.2258e+07	3.26016e+06	26.5961
887	1.35711e+07	1.63007e+07	1.08785e+07	1.35835e+07	2.71112e+06	19.959
888	3.41572e+06	5.08251e+06	4.50998e+06	4.33607e+06	846894	19.5314
889	8.64952e+06	7.74069e+06	7.63717e+06	8.00913e+06	557007	6.95466
890	6.00461e+06	9.26597e+06	8.85625e+06	8.04227e+06	1.77652e+06	22.0898
891	2.90155e+06	3.04101e+06	2.87508e+06	2.93921e+06	89145	3.03296
892	9.40121e+06	1.06143e+07	1.07525e+07	1.0256e+07	743498	7.24939
893	1.60547e+07	1.53883e+07	1.17601e+07	1.4401e+07	2.31123e+06	16.049
894	2.45258e+06	3.12802e+06	1.68596e+06	2.42218e+06	721510	29.7876
895	3.99535e+06	3.59218e+06	4.73156e+06	4.10636e+06	577742	14.0694
896	3.58472e+06	4.38148e+06	4.05942e+06	4.00854e+06	400810	9.9989
897	4.60561e+06	6.17668e+06	4.84629e+06	5.20952e+06	846178	16.2429
898	6.13478e+06	5.67512e+06	3.49039e+06	5.1001e+06	1.41287e+06	27.7027
899	7.23876e+06	9.05384e+06	8.80955e+06	8.36738e+06	985017	11.7721
900	7.84775e+06	7.90179e+06	8.97874e+06	8.24276e+06	637950	7.73952
901	9.22978e+06	1.04926e+07	8.92801e+06	9.55012e+06	830011	8.69111
902	1.22455e+07	7.86362e+06	1.28166e+07	1.09752e+07	2.70983e+06	24.6904
903	1.08235e+07	1.04536e+07	1.55566e+07	1.22779e+07	2.8455e+06	23.1758
904	1.03068e+07	9.83577e+06	8.61373e+06	9.58545e+06	873874	9.11667
905	5.14224e+06	5.88676e+06	4.83687e+06	5.28862e+06	540031	10.2112
906	5.00457e+06	5.84674e+06	8.2218e+06	6.3577e+06	1.66837e+06	26.2417
907	3.72669e+06	4.63205e+06	5.8538e+06	4.73752e+06	1.06747e+06	22.5323
908	7.11916e+06	6.15429e+06	8.51528e+06	7.26291e+06	1.18704e+06	16.3439
909	1.23597e+07	1.41236e+07	1.23358e+07	1.29397e+07	1.02538e+06	7.92432
910	5.24524e+06	4.37045e+06	4.68264e+06	4.76611e+06	443327	9.30166
911	6.47926e+06	5.10092e+06	6.0683e+06	5.88283e+06	707642	12.0289
912	6.96059e+06	8.30086e+06	6.94269e+06	7.40138e+06	779023	10.5254
913	4.23683e+06	4.71357e+06	2.6021e+06	3.85084e+06	1.1074e+06	28.7573
914	8.1782e+06	8.78107e+06	8.74657e+06	8.56861e+06	338551	3.95106
915	1.76712e+06	2.28697e+06	2.39399e+06	2.14936e+06	335326	15.6012
916	1.1501e+07	9.19122e+06	8.11646e+06	9.6029e+06	1.72943e+06	18.0094
917	7.82972e+06	9.08718e+06	1.22215e+07	9.7128e+06	2.26175e+06	23.2862
918	6.66492e+06	6.4266e+06	9.207e+06	7.43284e+06	1.54108e+06	20.7334
919	5.92171e+06	4.9355e+06	6.95051e+06	5.93591e+06	1.00758e+06	16.9743
920	5.05773e+06	5.99373e+06	5.99182e+06	5.68109e+06	539851	9.50259
921	4.58856e+06	5.04747e+06	4.82021e+06	4.81875e+06	229463	4.76188
922	7.08618e+06	7.74555e+06	7.82203e+06	7.55125e+06	404577	5.35775
923	5.42306e+06	3.95769e+06	6.15714e+06	5.1793e+06	1.1198e+06	21.6208
924	6.85802e+06	7.61312e+06	8.77388e+06	7.74834e+06	965061	12.4551
925	6.82316e+06	7.08691e+06	6.85484e+06	6.92164e+06	144009	2.08056
926	1.32532e+07	1.47115e+07	1.00024e+07	1.26557e+07	2.4107e+06	19.0483
927	1.13857e+07	1.06825e+07	1.1892e+07	1.13201e+07	607414	5.3658
928	1.11468e+07	1.20616e+07	1.12113e+07	1.14732e+07	510582	4.4502
929	6.7494e+06	8.09049e+06	9.29823e+06	8.04604e+06	1.27499e+06	15.8462
930	9.58797e+06	1.0432e+07	7.06741e+06	9.02913e+06	1.75053e+06	19.3875
931	1.23764e+07	1.27125e+07	8.2426e+06	1.11105e+07	2.48935e+06	22.4054
932	1.15767e+07	1.44724e+07	9.11505e+06	1.17214e+07	2.68159e+06	22.8778
933	3.75076e+06	3.36289e+06	4.52389e+06	3.87918e+06	591055	15.2366
934	9.34316e+06	1.38601e+07	1.3875e+07	1.23594e+07	2.61217e+06	21.135
935	1.29745e+07	1.43834e+07	1.0678e+07	1.26786e+07	1.87033e+06	14.7519
936	3.50445e+06	5.01375e+06	5.18807e+06	4.56876e+06	925829	20.2643
937	8.31323e+06	9.19552e+06	7.70791e+06	8.40555e+06	748088	8.89993
938	6.04126e+06	6.77264e+06	7.51616e+06	6.77669e+06	737460	10.8823
939	4.13241e+06	4.42293e+06	4.1672e+06	4.24085e+06	158647	3.74092
940	5.45785e+06	6.71168e+06	6.40191e+06	6.19048e+06	653108	10.5502
941	1.63721e+06	1.89903e+06	2.62345e+06	2.05323e+06	510880	24.8818
942	4.03904e+06	4.28142e+06	3.30723e+06	3.8759e+06	507168	13.0852
943	1.42054e+07	1.36906e+07	1.19649e+07	1.32869e+07	1.17354e+06	8.83231
944	8.92247e+06	1.02436e+07	7.20864e+06	8.79157e+06	1.52171e+06	17.3087
945	2.83116e+06	2.39075e+06	3.7607e+06	2.9942e+06	699378	23.3577
946	5.59212e+06	5.22497e+06	8.00392e+06	6.27367e+06	1.50964e+06	24.0631
947	1.1035e+07	1.40023e+07	8.90217e+06	1.13131e+07	2.56139e+06	22.6409
948	1.03753e+07	1.1699e+07	9.111e+06	1.03951e+07	1.29409e+06	12.449
949	2.83005e+06	3.34337e+06	3.76711e+06	3.31351e+06	469244	14.1615
950	8.54045e+06	1.06007e+07	7.70089e+06	8.94735e+06	1.49211e+06	16.6766
951	1.24895e+07	1.18215e+07	1.39126e+07	1.27412e+07	1.06803e+06	8.38248
952	1.05969e+07	9.73157e+06	1.2784e+07	1.10375e+07	1.57317e+06	14.2529
953	1.38032e+07	1.10789e+07	7.65235e+06	1.08448e+07	3.0821e+06	28.42
954	7.84417e+06	1.03796e+07	7.21688e+06	8.4802e+06	1.67452e+06	19.7463
955	7.73741e+06	7.24247e+06	8.45218e+06	7.81069e+06	608175	7.78644
956	6.02264e+06	7.41366e+06	5.9862e+06	6.47417e+06	813826	12.5704
957	7.53481e+06	6.86273e+06	6.95632e+06	7.11795e+06	364027	5.1142
958	9.11073e+06	8.50214e+06	8.39454e+06	8.66914e+06	386194	4.45482
959	4.18693e+06	7.34855e+06	7.10006e+06	6.21185e+06	1.75803e+06	28.3012
960	1.49102e+06	1.86943e+06	2.08427e+06	1.81491e+06	300360	16.5496
961	2.68806e+06	3.53066e+06	4.02976e+06	3.41616e+06	678138	19.8509
962	8.81966e+06	8.7576e+06	1.20613e+07	9.87953e+06	1.88975e+06	19.1279
963	2.42197e+06	2.82005e+06	3.07194e+06	2.77132e+06	327715	11.8252
964	8.91324e+06	1.01391e+07	1.06672e+07	9.90651e+06	899814	9.08306
965	5.67179e+06	6.14487e+06	6.06042e+06	5.95903e+06	252314	4.23414
966	1.0234e+07	1.32092e+07	9.77178e+06	1.10717e+07	1.86556e+06	16.8498
967	5.56243e+06	7.31879e+06	7.50874e+06	6.79666e+06	1.07308e+06	15.7883
968	7.18187e+06	7.22143e+06	7.58621e+06	7.32984e+06	222904	3.04105
969	6.70873e+06	8.09269e+06	7.65712e+06	7.48618e+06	707638	9.4526
970	4.46266e+06	4.03647e+06	4.68657e+06	4.39523e+06	330252	7.51387
971	4.12332e+06	4.30136e+06	4.84884e+06	4.4245e+06	378110	8.54582
972	8.05603e+06	9.38961e+06	7.63611e+06	8.36059e+06	915559	10.9509
973	9.82319e+06	9.57023e+06	6.13521e+06	8.50955e+06	2.06012e+06	24.2095
974	1.30025e+07	1.1354e+07	7.78171e+06	1.07127e+07	2.6688e+06	24.9124
975	1.1444e+07	1.17363e+07	1.07485e+07	1.13096e+07	507417	4.4866
976	5.8473e+06	7.62558e+06	5.91826e+06	6.46371e+06	1.00683e+06	15.5766
977	2.76392e+06	3.86077e+06	3.56029e+06	3.39499e+06	566800	16.6952
978	4.07115e+06	4.51618e+06	3.99607e+06	4.19447e+06	281131	6.70243
979	8.36537e+06	8.91318e+06	1.07184e+07	9.33231e+06	1.23122e+06	13.1931
980	9.5036e+06	1.07625e+07	8.07479e+06	9.44697e+06	1.34477e+06	14.2349
981	1.16392e+07	1.09368e+07	1.28613e+07	1.18124e+07	973900	8.2447
982	1.00465e+07	9.51629e+06	9.00319e+06	9.522e+06	521680	5.47869
983	9.9801e+06	1.27706e+07	9.32368e+06	1.06914e+07	1.83023e+06	17.1186
984	8.03626e+06	6.88655e+06	7.15254e+06	7.35845e+06	601879	8.17943
985	4.04262e+06	5.17112e+06	4.692e+06	4.63525e+06	566386	12.2191
986	3.74279e+06	5.91858e+06	5.53344e+06	5.06494e+06	1.16109e+06	22.9241
987	8.30278e+06	7.56422e+06	6.15042e+06	7.33914e+06	1.09369e+06	14.9021
988	1.0113e+07	9.70536e+06	8.41587e+06	9.4114e+06	885924	9.41331
989	3.05068e+06	4.01731e+06	3.92919e+06	3.66573e+06	534466	14.5801
990	6.12703e+06	5.53754e+06	6.98085e+06	6.21514e+06	725680	11.676
991	1.10961e+07	1.25019e+07	9.21812e+06	1.09387e+07	1.64752e+06	15.0614
992	7.10094e+06	6.63989e+06	7.55857e+06	7.0998e+06	459344	6.46981
993	6.48265e+06	6.67167e+06	6.32564e+06	6.49332e+06	173260	2.66828
994	5.31468e+06	6.42136e+06	6.81705e+06	6.18436e+06	778722	12.5918
995	5.76909e+06	6.5839e+06	6.8542e+06	6.4024e+06	564865	8.82271
996	5.66347e+06	6.90231e+06	5.37272e+06	5.9795e+06	812290	13.5846
997	1.07493e+07	1.14406e+07	8.26185e+06	1.01506e+07	1.6718e+06	16.47
998	4.68972e+06	4.15609e+06	4.2059e+06	4.35057e+06	294765	6.77531
999	8.34257e+06	7.64492e+06	5.75825e+06	7.24858e+06	1.33697e+06	18.4446
1000	1.20746e+07	1.20833e+07	7.02291e+06	1.03936e+07	2.91911e+06	28.0856
1001	5.68208e+06	6.91898e+06	5.27222e+06	5.95776e+06	857298	14.3896
1002	4.99351e+06	5.95012e+06	4.37169e+06	5.10511e+06	795108	15.5748
1003	1.17005e+07	1.12641e+07	7.9189e+06	1.02945e+07	2.06889e+06	20.097
1004	5.67712e+06	6.17343e+06	7.10498e+06	6.31851e+06	724898	11.4726
1005	5.89184e+06	4.90626e+06	5.05003e+06	5.28271e+06	532400	10.0782
1006	3.11236e+06	3.21236e+06	2.21769e+06	2.84747e+06	547691	19.2343
1007	4.43509e+06	3.97406e+06	3.75324e+06	4.05413e+06	347906	8.58152
1008	1.00044e+07	9.11924e+06	6.55509e+06	8.55959e+06	1.79148e+06	20.9295
1009	1.21028e+07	1.20784e+07	7.30004e+06	1.04937e+07	2.76584e+06	26.3571
1010	5.79185e+06	5.67671e+06	5.42599e+06	5.63152e+06	187068	3.3218
1011	2.33926e+06	2.93432e+06	2.74609e+06	2.67322e+06	304147	11.3776
1012	1.08055e+07	8.40066e+06	6.19183e+06	8.46599e+06	2.30752e+06	27.2564
1013	4.93903e+06	7.66801e+06	6.35877e+06	6.32194e+06	1.36486e+06	21.5893
1014	1.14241e+07	9.86602e+06	6.54829e+06	9.27947e+06	2.49026e+06	26.8362
1015	8.92288e+06	9.18319e+06	7.97562e+06	8.6939e+06	635515	7.30989
1016	4.70336e+06	6.16981e+06	6.41167e+06	5.76161e+06	924415	16.0444
1017	7.93284e+06	7.25167e+06	9.1846e+06	8.12304e+06	980398	12.0694
1018	4.09552e+06	4.51322e+06	6.34955e+06	4.9861e+06	1.19911e+06	24.0491
1019	8.19325e+06	9.6907e+06	1.17242e+07	9.86938e+06	1.77223e+06	17.9569
1020	4.24673e+06	5.02527e+06	4.70906e+06	4.66035e+06	391546	8.40164
1021	1.1162e+07	9.5623e+06	9.95083e+06	1.0225e+07	834341	8.15978
1022	9.03679e+06	9.50757e+06	7.13783e+06	8.56073e+06	1.25455e+06	14.6547
1023	6.63516e+06	8.7392e+06	9.07321e+06	8.14919e+06	1.32178e+06	16.2198
1024	7.70443e+06	7.98559e+06	6.61066e+06	7.43356e+06	726386	9.77171
1025	4.99127e+06	6.66494e+06	6.21202e+06	5.95607e+06	865694	14.5346
1026	3.22131e+06	3.701e+06	3.92014e+06	3.61415e+06	357421	9.88949
1027	8.08251e+06	8.46419e+06	7.46712e+06	8.00461e+06	503076	6.28484
1028	4.99701e+06	6.22455e+06	7.40715e+06	6.20957e+06	1.20514e+06	19.4078
1029	3.14974e+06	4.00106e+06	2.47676e+06	3.20919e+06	763885	23.8031
1030	1.09757e+07	1.15818e+07	8.92917e+06	1.04956e+07	1.38997e+06	13.2434
1031	3.06358e+06	4.00042e+06	3.22376e+06	3.42926e+06	501083	14.612
1032	9.54053e+06	1.15455e+07	6.60709e+06	9.23103e+06	2.4837e+06	26.906
1033	7.9781e+06	1.13967e+07	8.7479e+06	9.37425e+06	1.79332e+06	19.1303
1034	6.14377e+06	7.22352e+06	7.29188e+06	6.88639e+06	644033	9.35226
1035	8.5974e+06	1.02752e+07	9.73327e+06	9.53529e+06	856251	8.9798
1036	6.60204e+06	8.83966e+06	8.63036e+06	8.02402e+06	1.23591e+06	15.4027
1037	4.53571e+06	3.62467e+06	5.29607e+06	4.48549e+06	836833	18.6565
1038	8.71091e+06	8.25248e+06	4.93322e+06	7.29887e+06	2.06149e+06	28.244
1039	1.13708e+07	8.66313e+06	7.07539e+06	9.03645e+06	2.17191e+06	24.035
1040	4.67491e+06	6.87762e+06	5.96269e+06	5.83841e+06	1.1066e+06	18.9538
1041	4.36349e+06	4.1092e+06	4.01077e+06	4.16115e+06	182010	4.37403
1042	2.9572e+06	3.63448e+06	3.46792e+06	3.3532e+06	352916	10.5248
1043	5.7144e+06	7.0966e+06	5.4776e+06	6.0962e+06	874426	14.3438
1044	7.65726e+06	7.01784e+06	5.82213e+06	6.83241e+06	931513	13.6337
1045	8.74985e+06	9.47127e+06	9.08641e+06	9.10251e+06	360976	3.96568
1046	3.30239e+06	3.76914e+06	3.3194e+06	3.46364e+06	264705	7.64238
1047	5.87387e+06	6.73726e+06	6.62242e+06	6.41118e+06	468859	7.31314
1048	5.60473e+06	3.50993e+06	5.15109e+06	4.75525e+06	1.10207e+06	23.1758
1049	8.00833e+06	6.36225e+06	7.89161e+06	7.42073e+06	918528	12.3779
1050	3.04963e+06	4.02496e+06	5.01155e+06	4.02871e+06	980968	24.3494
1051	1.07083e+07	1.12308e+07	6.27231e+06	9.40379e+06	2.7245e+06	28.9723
1052	1.12028e+07	6.89951e+06	6.88615e+06	8.32948e+06	2.48835e+06	29.8741
1053	5.88582e+06	6.52462e+06	4.84979e+06	5.75341e+06	845229	14.6909
1054	6.0518e+06	6.75176e+06	7.63575e+06	6.8131e+06	793755	11.6504
1055	7.30335e+06	6.56316e+06	5.90428e+06	6.59026e+06	699928	10.6206
1056	9.65753e+06	1.02063e+07	1.01701e+07	1.00113e+07	306917	3.0657
1057	2.94787e+06	2.52461e+06	2.80503e+06	2.75917e+06	215325	7.80397
1058	4.39073e+06	4.35251e+06	6.57978e+06	5.10767e+06	1.27502e+06	24.9629
1059	2.84597e+06	4.95428e+06	4.66142e+06	4.15389e+06	1.14212e+06	27.4952
1060	8.87576e+06	1.10323e+07	1.07299e+07	1.02127e+07	1.16762e+06	11.4331
1061	5.95577e+06	6.62775e+06	5.06674e+06	5.88342e+06	783014	13.3088
1062	8.58806e+06	1.09818e+07	8.04343e+06	9.20444e+06	1.56316e+06	16.9826
1063	1.01586e+07	8.89543e+06	8.80064e+06	9.28489e+06	758133	8.16523
1064	2.54631e+06	3.5669e+06	2.37203e+06	2.82842e+06	645459	22.8205
1065	9.84768e+06	8.7813e+06	1.09443e+07	9.85776e+06	1.08154e+06	10.9715
1066	9.23038e+06	8.87287e+06	7.16799e+06	8.42374e+06	1.10211e+06	13.0834
1067	1.72847e+06	1.83669e+06	2.3745e+06	1.97989e+06	346005	17.476
1068	1.08945e+07	1.05749e+07	1.01979e+07	1.05558e+07	348738	3.30377
1069	1.08945e+07	7.60124e+06	6.70869e+06	8.40147e+06	2.20465e+06	26.2412
1070	5.97891e+06	3.95007e+06	7.01273e+06	5.64724e+06	1.55804e+06	27.5894
1071	3.31989e+06	3.11554e+06	3.51423e+06	3.31655e+06	199369	6.01132
1072	5.38504e+06	5.58239e+06	6.34341e+06	5.77028e+06	506061	8.77013
1073	7.92085e+06	7.41779e+06	5.28849e+06	6.87571e+06	1.3974e+06	20.3237
1074	7.02e+06	1.08186e+07	8.08534e+06	8.6413e+06	1.95935e+06	22.6743
1075	7.14498e+06	1.07102e+07	6.89644e+06	8.25053e+06	2.13372e+06	25.8616
1076	5.22044e+06	6.97128e+06	6.01002e+06	6.06724e+06	876820	14.4517
1077	3.67801e+06	3.812e+06	3.92394e+06	3.80465e+06	123130	3.23629
1078	6.17881e+06	4.84185e+06	7.67951e+06	6.23339e+06	1.41962e+06	22.7744
1079	4.50685e+06	4.71727e+06	3.79014e+06	4.33808e+06	486060	11.2045
1080	2.30498e+06	3.00773e+06	2.98353e+06	2.76541e+06	398933	14.4258
1081	1.05839e+07	8.57898e+06	7.23077e+06	8.79789e+06	1.68726e+06	19.178
1082	6.73385e+06	6.43383e+06	8.60394e+06	7.25721e+06	1.17591e+06	16.2034
1083	4.77679e+06	5.05669e+06	5.52868e+06	5.12072e+06	380013	7.42109
1084	7.6108e+06	7.56209e+06	7.13252e+06	7.43514e+06	263202	3.53997
1085	3.8363e+06	4.0961e+06	4.32311e+06	4.08517e+06	243589	5.96276
1086	3.34413e+06	4.0254e+06	2.60873e+06	3.32609e+06	708507	21.3015
1087	8.19404e+06	1.02589e+07	7.18207e+06	8.54502e+06	1.56817e+06	18.3519
1088	5.66449e+06	6.69213e+06	4.24523e+06	5.53395e+06	1.22866e+06	22.2022
1089	7.40678e+06	1.0198e+07	6.15243e+06	7.91907e+06	2.07086e+06	26.1503
1090	7.91808e+06	1.01545e+07	7.72393e+06	8.59883e+06	1.35073e+06	15.7083
1091	4.65732e+06	4.71586e+06	4.49151e+06	4.62156e+06	116370	2.51797
1092	5.85983e+06	6.83772e+06	5.3343e+06	6.01062e+06	762964	12.6936
1093	2.52348e+06	3.4209e+06	3.4597e+06	3.13469e+06	529684	16.8975
1094	5.59943e+06	5.8771e+06	7.83985e+06	6.43879e+06	1.22127e+06	18.9674
1095	1.00498e+07	9.39496e+06	9.22553e+06	9.55677e+06	435319	4.55508
1096	7.438e+06	8.29092e+06	1.00382e+07	8.58904e+06	1.32548e+06	15.4322
1097	4.27702e+06	5.30878e+06	5.86388e+06	5.14989e+06	805274	15.6367
1098	5.65826e+06	6.48769e+06	8.20568e+06	6.78388e+06	1.29929e+06	19.1526
1099	5.1876e+06	5.94202e+06	3.28649e+06	4.80537e+06	1.3684e+06	28.4766
1100	8.56101e+06	9.92366e+06	6.81433e+06	8.433e+06	1.55861e+06	18.4823
1101	5.3719e+06	6.87979e+06	5.00858e+06	5.75342e+06	992233	17.246
1102	9.87661e+06	9.137e+06	6.58365e+06	8.53242e+06	1.72773e+06	20.2489
1103	2.88781e+06	3.15378e+06	3.69516e+06	3.24558e+06	411432	12.6767
1104	3.96602e+06	6.54184e+06	6.26537e+06	5.59108e+06	1.41411e+06	25.2924
1105	4.73586e+06	6.3107e+06	6.08616e+06	5.71091e+06	851849	14.9162
1106	4.51529e+06	5.71583e+06	5.29475e+06	5.17529e+06	609120	11.7698
1107	6.93617e+06	6.25367e+06	7.04062e+06	6.74349e+06	427394	6.33788
1108	7.22252e+06	6.7868e+06	9.80638e+06	7.93857e+06	1.63218e+06	20.5601
1109	5.99415e+06	5.85375e+06	8.65602e+06	6.83464e+06	1.57892e+06	23.1018
1110	5.21678e+06	7.13841e+06	7.48631e+06	6.61383e+06	1.22232e+06	18.4813
1111	5.89357e+06	6.13345e+06	4.92214e+06	5.64972e+06	641415	11.353
1112	4.72475e+06	4.40937e+06	4.46422e+06	4.53278e+06	168495	3.71727
1113	3.28896e+06	4.08288e+06	4.31312e+06	3.89499e+06	537313	13.795
1114	2.92539e+06	2.22268e+06	2.32546e+06	2.49118e+06	379536	15.2352
1115	7.2075e+06	7.84899e+06	7.48709e+06	7.51452e+06	321623	4.28001
1116	4.47554e+06	5.53544e+06	3.725e+06	4.57866e+06	909615	19.8664
1117	8.58933e+06	8.21345e+06	9.61023e+06	8.80433e+06	722787	8.20945
1118	4.28217e+06	4.44401e+06	3.06545e+06	3.93054e+06	753546	19.1716
1119	7.83773e+06	9.48278e+06	8.1945e+06	8.505e+06	865367	10.1748
1120	6.16889e+06	6.2014e+06	5.7187e+06	6.02966e+06	269792	4.47442
1121	5.41514e+06	4.99516e+06	5.62459e+06	5.34496e+06	320529	5.99684
1122	4.45216e+06	5.29355e+06	4.492e+06	4.7459e+06	474692	10.0021
1123	6.68446e+06	9.27228e+06	7.1096e+06	7.68878e+06	1.38773e+06	18.0487
1124	2.14292e+06	2.36129e+06	1.84699e+06	2.11707e+06	258119	12.1923
1125	9.01051e+06	5.66125e+06	7.43532e+06	7.36902e+06	1.67561e+06	22.7386
1126	4.93606e+06	5.99135e+06	4.28165e+06	5.06969e+06	862645	17.0157
1127	6.1614e+06	6.3911e+06	5.76144e+06	6.10465e+06	318640	5.21963
1128	3.35119e+06	3.58714e+06	3.0947e+06	3.34434e+06	246290	7.36438
1129	3.38012e+06	4.26712e+06	5.63955e+06	4.42893e+06	1.13837e+06	25.7031
1130	9.11085e+06	6.93089e+06	6.23194e+06	7.42456e+06	1.50161e+06	20.2248
1131	7.62426e+06	8.11804e+06	7.93217e+06	7.89149e+06	249393	3.16027
1132	6.86669e+06	8.28755e+06	6.60914e+06	7.25446e+06	903900	12.4599
1133	2.26264e+06	2.67804e+06	2.92254e+06	2.62107e+06	333620	12.7284
1134	3.48892e+06	4.32855e+06	4.06371e+06	3.9604e+06	429243	10.8384
1135	3.8087e+06	5.22966e+06	4.37128e+06	4.46988e+06	715588	16.0091
1136	4.05672e+06	4.7256e+06	3.49807e+06	4.09347e+06	614590	15.0139
1137	3.95967e+06	4.05839e+06	3.58381e+06	3.86729e+06	250411	6.47509
1138	7.08464e+06	7.19321e+06	8.97942e+06	7.75242e+06	1.064e+06	13.7247
1139	5.45876e+06	6.83259e+06	5.8718e+06	6.05438e+06	704881	11.6425
1140	3.76768e+06	2.9353e+06	4.03663e+06	3.57987e+06	574184	16.0392
1141	5.77134e+06	6.2238e+06	5.21014e+06	5.73509e+06	507800	8.85425
1142	8.32966e+06	8.93802e+06	6.53327e+06	7.93365e+06	1.25033e+06	15.7598
1143	2.54297e+06	3.5597e+06	4.09312e+06	3.3986e+06	787536	23.1724
1144	7.75442e+06	6.85359e+06	8.70581e+06	7.77127e+06	926225	11.9186
1145	4.16088e+06	4.86137e+06	5.09804e+06	4.70676e+06	487335	10.3539
1146	4.26384e+06	4.20866e+06	3.27186e+06	3.91478e+06	557473	14.2402
1147	5.71161e+06	7.32659e+06	6.47828e+06	6.50549e+06	807835	12.4177
1148	2.14006e+06	2.25307e+06	2.26818e+06	2.22044e+06	70019.3	3.1534
1149	4.75436e+06	4.6216e+06	3.66375e+06	4.34657e+06	595055	13.6902
1150	4.08104e+06	4.82358e+06	3.22432e+06	4.04298e+06	800310	19.7951
1151	8.79278e+06	8.82932e+06	7.2214e+06	8.28117e+06	917964	11.085
1152	8.06716e+06	8.77842e+06	5.5226e+06	7.45606e+06	1.71178e+06	22.9582
1153	5.61908e+06	4.85482e+06	4.42749e+06	4.96713e+06	603683	12.1536
1154	6.77899e+06	8.73979e+06	6.23584e+06	7.25154e+06	1.31716e+06	18.1639
1155	3.48764e+06	4.57705e+06	4.69528e+06	4.25333e+06	665733	15.652
1156	5.91014e+06	7.00705e+06	6.67007e+06	6.52909e+06	561880	8.6058
1157	1.65244e+06	1.33021e+06	2.34348e+06	1.77538e+06	517697	29.1598
1158	3.65707e+06	5.21584e+06	5.18841e+06	4.68711e+06	892142	19.034
1159	5.98592e+06	7.4574e+06	5.70124e+06	6.38152e+06	942549	14.77
1160	4.89711e+06	5.1401e+06	4.5185e+06	4.8519e+06	313260	6.45643
1161	5.59857e+06	5.81708e+06	4.49535e+06	5.30367e+06	708498	13.3586
1162	6.45868e+06	6.62872e+06	5.14554e+06	6.07765e+06	811693	13.3554
1163	7.90152e+06	8.52746e+06	8.19975e+06	8.20958e+06	313086	3.81366
1164	6.76453e+06	5.18014e+06	5.18005e+06	5.70824e+06	914773	16.0255
1165	5.14441e+06	4.93653e+06	5.52477e+06	5.2019e+06	298303	5.73449
1166	1.78343e+06	1.99105e+06	2.39191e+06	2.05546e+06	309313	15.0484
1167	2.53627e+06	3.33498e+06	2.09817e+06	2.65647e+06	627104	23.6066
1168	2.7699e+06	2.833e+06	3.14801e+06	2.91697e+06	202558	6.94413
1169	8.41927e+06	5.16749e+06	6.77321e+06	6.78665e+06	1.62593e+06	23.9578
1170	2.77443e+06	2.6766e+06	1.58699e+06	2.34601e+06	659148	28.0966
1171	2.63112e+06	3.167e+06	3.69724e+06	3.16512e+06	533061	16.8417
1172	1.28563e+06	1.72212e+06	2.01995e+06	1.6759e+06	369337	22.0381
1173	4.58436e+06	3.96078e+06	3.94012e+06	4.16175e+06	366136	8.79764
1174	8.37755e+06	7.59821e+06	5.37171e+06	7.11582e+06	1.5599e+06	21.9216
1175	8.34792e+06	6.82453e+06	4.48694e+06	6.55313e+06	1.94475e+06	29.6766
1176	4.8951e+06	5.61663e+06	4.92253e+06	5.14476e+06	408887	7.94766
1177	3.28541e+06	3.39987e+06	4.64479e+06	3.77669e+06	753968	19.9637
1178	7.79841e+06	7.68383e+06	7.27008e+06	7.58411e+06	277923	3.66454
1179	8.25826e+06	6.1634e+06	5.17325e+06	6.53164e+06	1.57512e+06	24.1153
1180	5.3605e+06	7.062e+06	8.25558e+06	6.89269e+06	1.45495e+06	21.1085
1181	5.24806e+06	7.026e+06	8.25253e+06	6.8422e+06	1.51064e+06	22.0784
1182	3.63004e+06	3.9072e+06	4.19311e+06	3.91012e+06	281547	7.20048
1183	3.35068e+06	3.66193e+06	2.64986e+06	3.22083e+06	518380	16.0946
1184	3.61783e+06	5.32337e+06	5.49988e+06	4.81369e+06	1.0394e+06	21.5926
1185	3.94589e+06	4.53028e+06	3.49917e+06	3.99178e+06	517080	12.9536
1186	6.63884e+06	6.16135e+06	5.16644e+06	5.98888e+06	751195	12.5432
1187	4.04754e+06	4.76334e+06	4.0685e+06	4.29312e+06	407350	9.48842
1188	4.46263e+06	5.37898e+06	5.49341e+06	5.11167e+06	564992	11.053
1189	3.88896e+06	5.66286e+06	4.2348e+06	4.59554e+06	940360	20.4624
1190	4.60145e+06	5.10134e+06	5.38862e+06	5.03047e+06	398340	7.91855
1191	5.0839e+06	5.99156e+06	3.93689e+06	5.00412e+06	1.02965e+06	20.5762
1192	6.3942e+06	8.10853e+06	4.76014e+06	6.42096e+06	1.67435e+06	26.0764
1193	4.29807e+06	4.86446e+06	4.81766e+06	4.66006e+06	314365	6.74594
1194	2.43456e+06	2.36984e+06	1.85491e+06	2.21977e+06	317627	14.309
1195	4.83408e+06	3.91285e+06	3.60781e+06	4.11825e+06	638416	15.5021
1196	2.48094e+06	2.98419e+06	2.30596e+06	2.59036e+06	352109	13.593
1197	3.05844e+06	3.44993e+06	3.64487e+06	3.38441e+06	298654	8.82439
1198	1.72296e+06	1.64702e+06	1.94456e+06	1.77151e+06	154594	8.72668
1199	5.37434e+06	3.66387e+06	5.3981e+06	4.8121e+06	994473	20.6661
1200	2.10434e+06	2.55751e+06	1.73197e+06	2.13128e+06	413429	19.3982
1201	2.3365e+06	2.99111e+06	3.45548e+06	2.92769e+06	562176	19.202
1202	7.60311e+06	7.82766e+06	7.20808e+06	7.54628e+06	313675	4.15668
1203	2.22129e+06	3.41066e+06	2.51886e+06	2.71694e+06	618930	22.7804
1204	2.57178e+06	2.95464e+06	1.77415e+06	2.43352e+06	602271	24.7489
1205	2.88704e+06	2.5413e+06	2.90816e+06	2.77883e+06	205980	7.41247
1206	3.61522e+06	2.956e+06	2.41498e+06	2.9954e+06	601087	20.067
1207	5.04322e+06	7.57811e+06	5.83716e+06	6.15283e+06	1.29659e+06	21.0731
1208	2.67452e+06	3.14761e+06	3.64152e+06	3.15455e+06	483539	15.3283
1209	5.1698e+06	7.74078e+06	5.29985e+06	6.07015e+06	1.44828e+06	23.859
1210	799606	1.04484e+06	1.33578e+06	1.06007e+06	268410	25.3199
1211	6.89135e+06	4.48875e+06	4.73198e+06	5.37069e+06	1.32253e+06	24.6249
1212	3.74323e+06	3.37765e+06	3.57011e+06	3.56366e+06	182876	5.13169
1213	3.87003e+06	5.261e+06	3.96456e+06	4.3652e+06	777232	17.8052
1214	1.01428e+06	1.72948e+06	1.75521e+06	1.49966e+06	420543	28.0426
1215	2.3982e+06	2.44572e+06	2.87834e+06	2.57409e+06	264559	10.2778
1216	7.55437e+06	5.81454e+06	5.56848e+06	6.31246e+06	1.08254e+06	17.1493
1217	7.55421e+06	6.88967e+06	7.2574e+06	7.23376e+06	332904	4.60209
1218	3.042e+06	2.4583e+06	2.46213e+06	2.65414e+06	335897	12.6556
1219	2.64633e+06	3.13185e+06	3.28653e+06	3.02157e+06	334047	11.0554
1220	2.24019e+06	2.68171e+06	3.04927e+06	2.65706e+06	405105	15.2464
1221	2.90872e+06	3.86406e+06	4.43371e+06	3.7355e+06	770583	20.6287
1222	6.5002e+06	7.23201e+06	6.82687e+06	6.85303e+06	366602	5.34948
1223	2.83706e+06	3.16166e+06	4.22133e+06	3.40668e+06	723936	21.2504
1224	2.78407e+06	3.30122e+06	2.65504e+06	2.91344e+06	341966	11.7375
1225	7.29956e+06	5.05965e+06	6.09107e+06	6.15009e+06	1.12112e+06	18.2293
1226	2.61882e+06	2.65153e+06	1.80829e+06	2.35955e+06	477681	20.2446
1227	2.41591e+06	2.26009e+06	2.25412e+06	2.31004e+06	91737.4	3.97124
1228	2.84413e+06	4.16863e+06	3.61946e+06	3.54407e+06	665464	18.7768
1229	3.32087e+06	3.43171e+06	2.72467e+06	3.15909e+06	380271	12.0374
1230	5.1327e+06	5.56588e+06	5.32953e+06	5.34271e+06	216890	4.05955
1231	3.73823e+06	4.28065e+06	2.58226e+06	3.53372e+06	867468	24.5483
1232	3.57866e+06	4.08435e+06	2.39688e+06	3.3533e+06	866013	25.8257
1233	2.14155e+06	2.07345e+06	1.86276e+06	2.02592e+06	145344	7.17422
1234	7.01598e+06	6.02187e+06	5.19218e+06	6.07667e+06	913133	15.0269
1235	4.9887e+06	6.75053e+06	5.1695e+06	5.63625e+06	969226	17.1963
1236	5.74362e+06	6.53811e+06	4.92534e+06	5.73569e+06	806413	14.0596
1237	2.19282e+06	1.77246e+06	2.17637e+06	2.04721e+06	238091	11.63
1238	3.77503e+06	4.7096e+06	3.87358e+06	4.1194e+06	513491	12.4652
1239	2.59467e+06	2.2872e+06	3.02877e+06	2.63688e+06	372581	14.1296
1240	4.95802e+06	6.97027e+06	5.31762e+06	5.74864e+06	1.07313e+06	18.6676
1241	4.75682e+06	3.50889e+06	5.60336e+06	4.62303e+06	1.05363e+06	22.7909
1242	3.48202e+06	2.21103e+06	2.72781e+06	2.80695e+06	639182	22.7714
1243	5.92809e+06	4.05838e+06	6.82537e+06	5.60395e+06	1.41169e+06	25.191
1244	6.75236e+06	6.94392e+06	3.95259e+06	5.88295e+06	1.67449e+06	28.4634
1245	3.68841e+06	4.0321e+06	3.97524e+06	3.89858e+06	184219	4.72528
1246	3.58728e+06	3.87266e+06	2.60102e+06	3.35365e+06	667233	19.8957
1247	2.03593e+06	1.83698e+06	1.93125e+06	1.93472e+06	99518.9	5.14384
1248	3.31805e+06	3.47777e+06	3.0476e+06	3.28114e+06	217447	6.62719
1249	2.17836e+06	3.26499e+06	3.49508e+06	2.97948e+06	703264	23.6036
1250	1.32587e+06	1.73784e+06	1.69184e+06	1.58518e+06	225746	14.241
1251	2.66218e+06	1.96614e+06	3.0215e+06	2.54994e+06	536556	21.0419
1252	2.6843e+06	3.525e+06	4.47734e+06	3.56221e+06	897098	25.1837
1253	3.62296e+06	5.44557e+06	4.15477e+06	4.40776e+06	937275	21.2642
1254	3.80666e+06	4.78208e+06	4.74763e+06	4.44546e+06	553484	12.4506
1255	2.13915e+06	3.54045e+06	3.82255e+06	3.16739e+06	901579	28.4645
1256	3.08635e+06	3.49714e+06	2.5859e+06	3.05646e+06	456353	14.9308
1257	1.88139e+06	2.04098e+06	2.89468e+06	2.27235e+06	544827	23.9764
1258	3.31504e+06	4.11032e+06	4.14597e+06	3.85711e+06	469780	12.1796
1259	3.17198e+06	2.92076e+06	4.4519e+06	3.51488e+06	821144	23.3619
1260	2.80726e+06	2.96486e+06	1.62156e+06	2.46456e+06	734298	29.7943
1261	3.01524e+06	3.77273e+06	4.39498e+06	3.72765e+06	690975	18.5365
1262	3.79062e+06	4.17382e+06	4.01291e+06	3.99245e+06	192420	4.8196
1263	6.39717e+06	3.60014e+06	4.46708e+06	4.82147e+06	1.4318e+06	29.6963
1264	2.61462e+06	2.70162e+06	2.26636e+06	2.52753e+06	230328	9.11276
1265	2.81221e+06	2.93859e+06	2.04965e+06	2.60015e+06	480914	18.4956
1266	6.52018e+06	6.07614e+06	5.40648e+06	6.00093e+06	560644	9.34261
1267	2.03251e+06	2.96224e+06	1.98708e+06	2.32728e+06	550367	23.6485
1268	4.40312e+06	4.83773e+06	5.30138e+06	4.84741e+06	449208	9.26697
1269	5.82429e+06	5.05369e+06	5.62185e+06	5.49994e+06	399502	7.26376
1270	6.43141e+06	5.97928e+06	5.98296e+06	6.13122e+06	259982	4.24029
1271	1.73051e+06	2.13883e+06	1.81873e+06	1.89602e+06	214851	11.3317
1272	2.50431e+06	3.6714e+06	3.91157e+06	3.36243e+06	752790	22.3883
1273	5.51175e+06	3.41765e+06	5.13879e+06	4.6894e+06	1.11704e+06	23.8205
1274	2.18471e+06	1.88881e+06	2.6924e+06	2.25531e+06	406421	18.0207
1275	6.33844e+06	6.01134e+06	3.87427e+06	5.40802e+06	1.3383e+06	24.7465
1276	3.45887e+06	2.78727e+06	1.877e+06	2.70771e+06	793932	29.3212
1277	935293	1.09099e+06	1.34648e+06	1.12426e+06	207604	18.4659
1278	2.82796e+06	3.24479e+06	3.61177e+06	3.22817e+06	392170	12.1484
1279	2.93541e+06	2.5504e+06	3.27679e+06	2.92087e+06	363414	12.442
1280	5.27776e+06	6.24935e+06	4.11825e+06	5.21512e+06	1.06693e+06	20.4584
1281	3.39881e+06	3.74715e+06	2.89377e+06	3.34657e+06	429080	12.8215
1282	2.44836e+06	2.52007e+06	2.40163e+06	2.45669e+06	59660.1	2.42848
1283	2.43831e+06	2.91353e+06	2.32276e+06	2.5582e+06	313101	12.2391
1284	2.73465e+06	3.69767e+06	2.6925e+06	3.0416e+06	568559	18.6927
1285	6.02266e+06	6.15987e+06	5.6107e+06	5.93108e+06	285812	4.8189
1286	6.05741e+06	3.79304e+06	6.13478e+06	5.32841e+06	1.33023e+06	24.9649
1287	2.08852e+06	1.70611e+06	1.77529e+06	1.85664e+06	203772	10.9753
1288	2.72087e+06	2.93124e+06	3.93787e+06	3.19666e+06	650468	20.3484
1289	4.61818e+06	3.72433e+06	2.70491e+06	3.68247e+06	957318	25.9966
1290	2.49399e+06	2.22135e+06	3.33798e+06	2.68444e+06	582166	21.6867
1291	2.74291e+06	2.77835e+06	4.09775e+06	3.20634e+06	772189	24.0832
1292	3.82991e+06	4.13697e+06	3.91922e+06	3.96203e+06	157942	3.9864
1293	1.73883e+06	1.31101e+06	1.09259e+06	1.38081e+06	328726	23.8067
1294	5.65192e+06	5.26071e+06	4.90674e+06	5.27312e+06	372749	7.06885
1295	2.66809e+06	2.83921e+06	2.8781e+06	2.79513e+06	111729	3.99726
1296	4.89355e+06	6.04369e+06	3.42794e+06	4.78839e+06	1.31104e+06	27.3796
1297	4.89088e+06	4.88193e+06	4.32726e+06	4.70002e+06	322855	6.86921
1298	3.51016e+06	4.24543e+06	3.05013e+06	3.60191e+06	602908	16.7386
1299	2.80383e+06	3.19718e+06	2.37803e+06	2.79301e+06	409683	14.6681
1300	4.23397e+06	5.89887e+06	5.59385e+06	5.24223e+06	886394	16.9087
1301	5.96655e+06	4.82427e+06	3.97562e+06	4.92215e+06	999069	20.2974
1302	3.62334e+06	4.50031e+06	4.64485e+06	4.25617e+06	552786	12.9879
1303	3.1904e+06	3.92463e+06	3.32734e+06	3.48079e+06	390429	11.2167
1304	2.22827e+06	2.08731e+06	2.41531e+06	2.24363e+06	164539	7.33362
1305	2.50855e+06	2.93565e+06	2.53842e+06	2.66088e+06	238431	8.96061
1306	2.78681e+06	2.79048e+06	3.15416e+06	2.91048e+06	211039	7.25099
1307	4.22416e+06	3.97981e+06	5.38686e+06	4.53028e+06	751814	16.5953
1308	1.92026e+06	1.74546e+06	2.04496e+06	1.90356e+06	150446	7.90342
1309	2.85924e+06	3.78874e+06	3.15685e+06	3.26828e+06	474661	14.5233
1310	3.84424e+06	3.25341e+06	2.96195e+06	3.3532e+06	449532	13.4061
1311	2.58045e+06	3.24178e+06	3.37143e+06	3.06455e+06	424227	13.843
1312	2.42921e+06	3.50453e+06	2.58948e+06	2.84107e+06	580132	20.4194
1313	2.08354e+06	2.85881e+06	3.07924e+06	2.67386e+06	522981	19.559
1314	4.10994e+06	3.55973e+06	3.06966e+06	3.57978e+06	520431	14.5381
1315	3.26343e+06	3.71073e+06	3.29963e+06	3.4246e+06	248457	7.25509
1316	3.02467e+06	3.33158e+06	3.04124e+06	3.1325e+06	172611	5.51032
1317	1.76645e+06	1.99956e+06	1.50243e+06	1.75614e+06	248728	14.1633
1318	5.01792e+06	4.63285e+06	4.67457e+06	4.77511e+06	211309	4.42522
1319	5.73943e+06	3.92716e+06	4.90736e+06	4.85798e+06	907144	18.6732
1320	3.0254e+06	2.83679e+06	2.43513e+06	2.76578e+06	301475	10.9002
1321	2.29826e+06	2.71401e+06	2.62756e+06	2.54661e+06	219380	8.61457
1322	2.78021e+06	3.75857e+06	2.8499e+06	3.12956e+06	545852	17.4418
1323	3.75163e+06	5.29874e+06	4.2389e+06	4.42975e+06	791017	17.8569
1324	2.49057e+06	3.07417e+06	2.52072e+06	2.69515e+06	328586	12.1917
1325	1.72508e+06	990660	1.48099e+06	1.39891e+06	374027	26.737
1326	1.86251e+06	2.18843e+06	2.0188e+06	2.02324e+06	163006	8.05666
1327	3.28293e+06	4.26201e+06	3.65278e+06	3.73257e+06	494391	13.2453
1328	2.19085e+06	3.10426e+06	1.84639e+06	2.3805e+06	650027	27.3063
1329	5.02262e+06	4.2698e+06	4.5119e+06	4.60144e+06	384315	8.35205
1330	3.29796e+06	3.1984e+06	3.59909e+06	3.36515e+06	208624	6.19954
1331	3.65161e+06	5.58504e+06	5.11084e+06	4.7825e+06	1.00767e+06	21.0699
1332	3.85055e+06	3.8078e+06	5.14194e+06	4.26676e+06	758225	17.7705
1333	5.09523e+06	2.81308e+06	4.4276e+06	4.11197e+06	1.17336e+06	28.5352
1334	2.22222e+06	2.69041e+06	2.8369e+06	2.58318e+06	321067	12.4292
1335	5.06228e+06	5.56001e+06	4.7022e+06	5.10816e+06	430745	8.43247
1336	3.36825e+06	3.78965e+06	5.13199e+06	4.09663e+06	921068	22.4835
1337	3.15484e+06	4.96516e+06	3.59191e+06	3.90397e+06	944641	24.1969
1338	1.80304e+06	1.15605e+06	1.16681e+06	1.3753e+06	370469	26.9373
1339	1.86688e+06	2.28578e+06	2.06992e+06	2.07419e+06	209485	10.0996
1340	3.17599e+06	4.25179e+06	5.30438e+06	4.24405e+06	1.06422e+06	25.0755
1341	3.61942e+06	3.9732e+06	4.28395e+06	3.95886e+06	332498	8.39885
1342	1.68e+06	1.79755e+06	1.83693e+06	1.77149e+06	81643.8	4.60876
1343	1.82867e+06	1.46024e+06	2.41224e+06	1.90038e+06	480035	25.2599
1344	2.23278e+06	3.21575e+06	2.22294e+06	2.55716e+06	570383	22.3054
1345	2.30634e+06	2.20061e+06	2.30626e+06	2.27107e+06	61020.4	2.68685
1346	3.1793e+06	3.43674e+06	3.69662e+06	3.43755e+06	258658	7.52447
1347	4.46119e+06	4.69733e+06	4.57047e+06	4.57633e+06	118182	2.58247
1348	3.16281e+06	2.12877e+06	3.19447e+06	2.82868e+06	606353	21.4359
1349	1.97656e+06	2.7382e+06	2.90045e+06	2.5384e+06	493289	19.433
1350	2.06292e+06	1.42312e+06	2.11107e+06	1.8657e+06	384047	20.5846
1351	2.47236e+06	2.00267e+06	3.24779e+06	2.57427e+06	628786	24.4258
1352	1.84311e+06	2.2146e+06	1.92555e+06	1.99442e+06	195085	9.78153
1353	2.61374e+06	2.60245e+06	3.49352e+06	2.90324e+06	511230	17.609
1354	4.13463e+06	5.22944e+06	2.91476e+06	4.09294e+06	1.1579e+06	28.2902
1355	5.14078e+06	3.0736e+06	3.38275e+06	3.86571e+06	1.11501e+06	28.8436
1356	3.75895e+06	4.39605e+06	2.38111e+06	3.51204e+06	1.02991e+06	29.3252
1357	2.28308e+06	2.36106e+06	2.42366e+06	2.35593e+06	70433.4	2.98962
1358	2.57518e+06	3.33695e+06	1.88236e+06	2.59816e+06	727566	28.0031
1359	2.69397e+06	3.07658e+06	3.26157e+06	3.01071e+06	289473	9.61477
1360	4.68791e+06	4.55381e+06	4.84183e+06	4.69452e+06	144126	3.0701
1361	1.88488e+06	2.93777e+06	2.196e+06	2.33955e+06	540928	23.121
1362	2.17161e+06	2.74479e+06	2.89369e+06	2.60336e+06	381247	14.6444
1363	5.06544e+06	3.45236e+06	4.00377e+06	4.17386e+06	819882	19.6433
1364	5.05457e+06	3.98652e+06	3.71406e+06	4.25171e+06	708513	16.6642
1365	3.51749e+06	4.17614e+06	3.5416e+06	3.74507e+06	373508	9.97331
1366	3.27792e+06	3.96658e+06	3.65442e+06	3.63297e+06	344832	9.49174
1367	2.98703e+06	3.75082e+06	2.84741e+06	3.19509e+06	486313	15.2207
1368	4.74131e+06	4.96575e+06	4.15177e+06	4.61961e+06	420413	9.10061
1369	1.57502e+06	1.01123e+06	1.41591e+06	1.33405e+06	290673	21.7887
1370	4.42729e+06	3.29498e+06	4.40795e+06	4.04341e+06	648229	16.0318
1371	4.00356e+06	3.88654e+06	3.37941e+06	3.7565e+06	331775	8.83202
1372	1.33205e+06	1.31323e+06	1.67838e+06	1.44122e+06	205603	14.2659
1373	3.86872e+06	3.22737e+06	2.2724e+06	3.12283e+06	803279	25.7228
1374	3.44547e+06	4.89613e+06	4.33373e+06	4.22511e+06	731405	17.3109
1375	4.0436e+06	3.15071e+06	3.87902e+06	3.69111e+06	475180	12.8736
1376	3.10007e+06	2.9514e+06	2.43546e+06	2.82898e+06	348810	12.3299
1377	4.85028e+06	4.3215e+06	2.7162e+06	3.96266e+06	1.11137e+06	28.0462
1378	2.6357e+06	2.70617e+06	4.07082e+06	3.13756e+06	808993	25.7841
1379	2.53408e+06	3.85073e+06	2.73185e+06	3.03889e+06	709999	23.3638
1380	2.24852e+06	1.93371e+06	2.67252e+06	2.28492e+06	370743	16.2257
1381	4.74984e+06	3.89545e+06	3.63211e+06	4.09247e+06	584329	14.2782
1382	2.43988e+06	3.6443e+06	2.34506e+06	2.80975e+06	724298	25.7781
1383	2.08058e+06	1.71914e+06	1.72931e+06	1.84301e+06	205807	11.1669
1384	1.10072e+06	988512	1.43014e+06	1.17312e+06	229544	19.5669
1385	4.02562e+06	4.41745e+06	2.92673e+06	3.78993e+06	772800	20.3908
1386	3.68861e+06	3.71111e+06	4.48669e+06	3.96214e+06	454416	11.469
1387	3.99256e+06	2.88118e+06	2.31203e+06	3.06192e+06	854719	27.9145
1388	4.67825e+06	4.37144e+06	3.98136e+06	4.34369e+06	349270	8.04088
1389	3.30597e+06	3.18674e+06	2.68847e+06	3.06039e+06	327568	10.7035
1390	3.70363e+06	3.91702e+06	4.64635e+06	4.089e+06	494332	12.0893
1391	3.14726e+06	2.93532e+06	2.91032e+06	2.99764e+06	130179	4.34271
1392	2.12114e+06	1.89046e+06	1.99541e+06	2.00234e+06	115497	5.7681
1393	2.60408e+06	2.71361e+06	2.95817e+06	2.75862e+06	181286	6.57163
1394	3.89136e+06	4.57887e+06	3.26677e+06	3.91233e+06	656302	16.7752
1395	4.56815e+06	3.44345e+06	3.50066e+06	3.83742e+06	633478	16.5079
1396	809390	723337	561320	698016	125959	18.0452
1397	1.97466e+06	1.84818e+06	2.29017e+06	2.03767e+06	227630	11.1711
1398	3.48626e+06	2.68269e+06	2.79083e+06	2.98659e+06	436084	14.6014
1399	2.08246e+06	2.76323e+06	2.2253e+06	2.357e+06	358982	15.2305
1400	3.77138e+06	4.47899e+06	4.23092e+06	4.16043e+06	359034	8.62973
1401	2.38271e+06	2.03449e+06	2.43209e+06	2.28309e+06	216712	9.49201
1402	1.13741e+06	1.35735e+06	1.25176e+06	1.24884e+06	109999	8.8081
1403	3.77872e+06	2.78107e+06	3.02263e+06	3.19414e+06	520472	16.2946
1404	1.47229e+06	1.67271e+06	2.11272e+06	1.75257e+06	327599	18.6924
1405	1.34279e+06	1.69575e+06	1.14509e+06	1.39454e+06	278958	20.0035
1406	2.33486e+06	2.93828e+06	2.2282e+06	2.50044e+06	382908	15.3136
1407	2.58286e+06	2.00717e+06	1.5268e+06	2.03895e+06	528746	25.9323
1408	2.79612e+06	2.85424e+06	3.35332e+06	3.00123e+06	306302	10.2059
1409	3.06038e+06	2.08311e+06	2.55201e+06	2.56517e+06	488769	19.0541
1410	3.04403e+06	2.95104e+06	3.28097e+06	3.09201e+06	170117	5.50181
1411	2.82521e+06	1.71927e+06	2.16666e+06	2.23704e+06	556320	24.8685
1412	601061	679679	828932	703224	115746	16.4593
1413	2.24092e+06	2.37016e+06	2.36264e+06	2.32458e+06	72540.6	3.1206
1414	1.97432e+06	2.6811e+06	2.61757e+06	2.42433e+06	391010	16.1286
1415	2.01346e+06	2.88337e+06	1.65996e+06	2.1856e+06	629612	28.8073
1416	2.98434e+06	2.91648e+06	3.12135e+06	3.00739e+06	104361	3.47015
1417	2.76548e+06	2.49222e+06	2.03619e+06	2.4313e+06	368445	15.1542
1418	3.35067e+06	3.7378e+06	3.27859e+06	3.45569e+06	246964	7.14659
1419	3.88282e+06	4.19877e+06	3.6562e+06	3.91259e+06	272509	6.96492
1420	2.9466e+06	4.02397e+06	4.18673e+06	3.7191e+06	673939	18.121
1421	770345	1.07126e+06	877232	906277	152543	16.8319
1422	1.38141e+06	2.28987e+06	1.94144e+06	1.87091e+06	458318	24.4971
1423	3.46832e+06	4.14968e+06	3.41456e+06	3.67752e+06	409785	11.143
1424	4.14914e+06	2.81552e+06	2.88376e+06	3.2828e+06	751042	22.878
1425	1.74891e+06	1.99776e+06	2.20352e+06	1.9834e+06	227646	11.4776
1426	3.62422e+06	3.6929e+06	3.56921e+06	3.62878e+06	61969.9	1.70773
1427	2.52259e+06	1.85692e+06	2.13011e+06	2.16987e+06	334615	15.421
1428	3.45987e+06	4.01646e+06	4.06524e+06	3.84719e+06	336319	8.74195
1429	3.20663e+06	3.8689e+06	3.93628e+06	3.67061e+06	403226	10.9853
1430	1.20968e+06	1.52155e+06	1.17611e+06	1.30245e+06	190488	14.6254
1431	3.02189e+06	4.01542e+06	2.43232e+06	3.15654e+06	800092	25.3471
1432	3.72929e+06	3.0154e+06	3.38353e+06	3.37608e+06	357002	10.5745
1433	2.733e+06	2.67788e+06	1.83794e+06	2.41627e+06	501610	20.7597
1434	1.75895e+06	2.16876e+06	2.09344e+06	2.00705e+06	218137	10.8686
1435	1.90982e+06	2.31568e+06	2.27527e+06	2.16692e+06	223577	10.3177
1436	1.83361e+06	1.92751e+06	2.03507e+06	1.93206e+06	100806	5.21754
1437	1.44802e+06	1.60515e+06	1.7318e+06	1.59499e+06	142163	8.91305
1438	1.05362e+06	1.48057e+06	1.43771e+06	1.32397e+06	235108	17.7579
1439	2.99534e+06	2.90689e+06	3.23084e+06	3.04435e+06	167444	5.50014
1440	2.83233e+06	3.86575e+06	2.28149e+06	2.99319e+06	804285	26.8705
1441	1.64415e+06	2.08301e+06	1.45098e+06	1.72605e+06	323880	18.7643
1442	2.52344e+06	2.35012e+06	2.95665e+06	2.61007e+06	312408	11.9693
1443	3.51737e+06	2.51534e+06	2.93989e+06	2.99087e+06	502958	16.8165
1444	1.68547e+06	2.93677e+06	2.82735e+06	2.4832e+06	693014	27.9082
1445	1.78762e+06	1.70133e+06	2.38737e+06	1.95877e+06	373674	19.077
1446	3.11718e+06	2.89603e+06	1.9444e+06	2.65253e+06	623153	23.4928
1447	1.68968e+06	1.12754e+06	1.28442e+06	1.36722e+06	290068	21.2159
1448	3.75734e+06	2.98262e+06	2.85838e+06	3.19945e+06	487129	15.2254
1449	1.89965e+06	2.1551e+06	1.80154e+06	1.9521e+06	182522	9.35006
1450	2.19073e+06	2.219e+06	2.58582e+06	2.33185e+06	220396	9.45154
1451	1.29879e+06	1.10191e+06	1.06993e+06	1.15688e+06	123937	10.7131
1452	3.02222e+06	3.19846e+06	3.19416e+06	3.13828e+06	100531	3.20338
1453	2.57757e+06	2.70465e+06	2.01842e+06	2.43354e+06	365082	15.0021
1454	2.35527e+06	2.49574e+06	1.93376e+06	2.26159e+06	292469	12.932
1455	3.40795e+06	2.48779e+06	3.04317e+06	2.97964e+06	463355	15.5507
1456	3.01629e+06	3.68607e+06	2.24183e+06	2.9814e+06	722751	24.242
1457	2.52195e+06	3.19888e+06	2.32377e+06	2.68153e+06	458860	17.1119
1458	2.77268e+06	2.63586e+06	2.58219e+06	2.66358e+06	98224.1	3.68768
1459	3.27579e+06	3.60523e+06	2.23405e+06	3.03836e+06	715760	23.5575
1460	1.91559e+06	1.95141e+06	1.99676e+06	1.95459e+06	40673.9	2.08095
1461	1.85161e+06	2.0488e+06	1.72953e+06	1.87665e+06	161104	8.58465
1462	3.36373e+06	2.97869e+06	2.74264e+06	3.02835e+06	313508	10.3524
1463	1.67462e+06	2.82755e+06	2.40137e+06	2.30118e+06	582958	25.333
1464	3.20799e+06	3.50667e+06	3.1171e+06	3.27725e+06	203812	6.21899
1465	3.15986e+06	2.97079e+06	2.97799e+06	3.03622e+06	107141	3.52877
1466	910606	1.54025e+06	1.22881e+06	1.22656e+06	314830	25.6678
1467	910980	1.39527e+06	1.60328e+06	1.30317e+06	355218	27.2579
1468	3.29712e+06	3.42085e+06	2.87357e+06	3.19718e+06	287001	8.97669
1469	1.20306e+06	1.62012e+06	1.70606e+06	1.50975e+06	269052	17.821
1470	3.39635e+06	2.76933e+06	1.92588e+06	2.69718e+06	737886	27.3577
1471	1.52897e+06	1.56865e+06	1.94458e+06	1.68073e+06	229362	13.6465
1472	2.7541e+06	2.26041e+06	2.81153e+06	2.60868e+06	302975	11.6141
1473	1.53085e+06	1.99271e+06	1.78801e+06	1.77053e+06	231428	13.0711
1474	786593	843101	1.24794e+06	959211	251637	26.2338
1475	3.19094e+06	3.26876e+06	2.28963e+06	2.91644e+06	544226	18.6606
1476	1.45935e+06	1.51998e+06	1.73415e+06	1.57116e+06	144375	9.18908
1477	396635	679396	719080	598370	175831	29.385
1478	2.39527e+06	2.36299e+06	1.75828e+06	2.17218e+06	358810	16.5184
1479	1.91645e+06	1.83981e+06	2.73446e+06	2.16357e+06	495887	22.9198
1480	2.36886e+06	2.32875e+06	3.22846e+06	2.64202e+06	508264	19.2377
1481	1.30279e+06	1.25724e+06	1.20362e+06	1.25455e+06	49637.5	3.9566
1482	1.38053e+06	1.71563e+06	1.30048e+06	1.46555e+06	220247	15.0283
1483	875891	1.43336e+06	1.29858e+06	1.20261e+06	290862	24.1859
1484	1.62817e+06	1.7304e+06	1.9211e+06	1.75989e+06	148676	8.44802
1485	2.92218e+06	2.73379e+06	2.86884e+06	2.8416e+06	97102.5	3.41717
1486	1.16577e+06	1.23928e+06	1.47786e+06	1.2943e+06	163154	12.6055
1487	1.84731e+06	1.77904e+06	1.75401e+06	1.79345e+06	48295.3	2.69287
1488	2.87952e+06	3.13593e+06	2.32087e+06	2.77877e+06	416767	14.9982
1489	1.15836e+06	1.17635e+06	1.052e+06	1.1289e+06	67206.6	5.95326
1490	448049	425769	596733	490184	92944.1	18.9611
1491	2.63889e+06	2.5328e+06	2.08518e+06	2.41896e+06	293886	12.1493
1492	1.31646e+06	1.44963e+06	1.945e+06	1.57037e+06	331209	21.0912
1493	1.18552e+06	1.44026e+06	1.09804e+06	1.24127e+06	177795	14.3236
1494	768731	605356	704096	692728	82278.7	11.8775
1495	658482	799448	741857	733263	70875.2	9.66573
1496	1.25255e+06	890844	1.1838e+06	1.10907e+06	192087	17.3197
1497	2.09597e+06	2.4568e+06	2.94115e+06	2.49797e+06	424095	16.9776
1498	1.76092e+06	1.83861e+06	2.22011e+06	1.93988e+06	245775	12.6696
1499	1.49325e+06	2.19903e+06	1.75209e+06	1.81479e+06	357042	19.6741
1500	2.19573e+06	2.99764e+06	2.65656e+06	2.61664e+06	402445	15.3802
1501	1.80004e+06	1.51903e+06	1.33094e+06	1.55e+06	236081	15.231
1502	1.57679e+06	1.86032e+06	1.40365e+06	1.61359e+06	230548	14.2879
1503	2.34515e+06	1.30296e+06	1.76377e+06	1.80396e+06	522252	28.9503
1504	1.78388e+06	1.64581e+06	1.62793e+06	1.68587e+06	85345.8	5.06242
1505	2.0186e+06	2.07765e+06	2.491e+06	2.19575e+06	257395	11.7224
1506	2.73515e+06	2.90313e+06	2.50856e+06	2.71561e+06	198009	7.29151
1507	1.70152e+06	1.90795e+06	1.36701e+06	1.65883e+06	272984	16.4565
1508	2.88108e+06	2.50387e+06	1.99613e+06	2.46036e+06	444076	18.0492
1509	1.59202e+06	1.38872e+06	1.79458e+06	1.59177e+06	202933	12.7488
1510	2.18207e+06	1.63825e+06	2.07885e+06	1.96639e+06	288826	14.6881
1511	2.06106e+06	2.02865e+06	1.60399e+06	1.8979e+06	255045	13.4383
1512	2.08303e+06	2.6455e+06	2.56583e+06	2.43145e+06	304360	12.5176
1513	1.66751e+06	1.34829e+06	1.13705e+06	1.38429e+06	267054	19.2918
1514	1.52814e+06	2.18438e+06	1.67188e+06	1.7948e+06	344956	19.2197
1515	2.3567e+06	2.23437e+06	2.06656e+06	2.21921e+06	145665	6.5638
1516	1.71411e+06	2.21667e+06	2.1126e+06	2.01446e+06	265267	13.1682
1517	1.30385e+06	1.38173e+06	1.47048e+06	1.38535e+06	83374.2	6.01827
1518	1.16928e+06	1.83145e+06	1.58689e+06	1.52921e+06	334833	21.8959
1519	2.10368e+06	2.61178e+06	2.38782e+06	2.36776e+06	254647	10.7547
1520	2.11427e+06	2.17228e+06	1.92503e+06	2.07052e+06	129300	6.24478
1521	868505	1.17056e+06	1.21423e+06	1.08443e+06	188268	17.361
1522	1.85642e+06	1.73172e+06	2.52865e+06	2.03893e+06	428667	21.0241
1523	890468	1.02384e+06	850501	921604	90768.6	9.84898
1524	870593	1.0875e+06	799045	919045	150206	16.3437
1525	1.8523e+06	1.7856e+06	1.08498e+06	1.57429e+06	425071	27.0007
1526	1.52169e+06	1.98289e+06	2.02064e+06	1.84174e+06	277816	15.0845
1527	2.12131e+06	2.10365e+06	2.42185e+06	2.2156e+06	178835	8.07163
1528	831230	1.38248e+06	1.49863e+06	1.23745e+06	356555	28.8138
1529	1.00757e+06	1.09866e+06	992391	1.03287e+06	57476.9	5.56475
1530	1.79436e+06	1.95712e+06	2.36085e+06	2.03744e+06	291663	14.3152
1531	2.35541e+06	1.88301e+06	2.16012e+06	2.13285e+06	237379	11.1297
1532	1.469e+06	2.34125e+06	2.33178e+06	2.04734e+06	500883	24.4651
1533	1.77013e+06	1.86762e+06	2.30796e+06	1.9819e+06	286545	14.4581
1534	1.82069e+06	2.03218e+06	1.68195e+06	1.84494e+06	176368	9.55956
1535	974574	1.05129e+06	734906	920255	165036	17.9338
1536	1.45839e+06	1.63352e+06	1.73711e+06	1.60967e+06	140883	8.75231
1537	1.03546e+06	1.44618e+06	1.20501e+06	1.22888e+06	206396	16.7954
1538	1.29884e+06	1.48092e+06	1.09454e+06	1.29144e+06	193295	14.9675
1539	1.20325e+06	1.20577e+06	1.30425e+06	1.23776e+06	57599	4.6535
1540	972909	1.03825e+06	960467	990541	41781.1	4.21801
1541	1.32298e+06	1.3415e+06	1.21903e+06	1.2945e+06	66016.4	5.09975
1542	1.34818e+06	1.96471e+06	1.31619e+06	1.54303e+06	365536	23.6895
1543	1.53104e+06	1.53068e+06	2.06621e+06	1.70931e+06	309085	18.0824
1544	1.17919e+06	1.53975e+06	1.58782e+06	1.43559e+06	223343	15.5576
1545	1.36792e+06	1.6589e+06	1.79255e+06	1.60646e+06	217121	13.5155
1546	1.58015e+06	1.51205e+06	2.02139e+06	1.70453e+06	276514	16.2223
1547	1.45516e+06	1.0539e+06	1.00404e+06	1.17103e+06	247319	21.1198
1548	948822	865976	745192	853330	102402	12.0003
1549	1.86712e+06	1.91763e+06	1.11008e+06	1.63161e+06	452366	27.7251
1550	949723	1.01187e+06	951433	971010	35398.7	3.64555
1551	669751	623249	978442	757147	193052	25.4973
1552	863376	1.07585e+06	779028	906085	152950	16.8803
1553	945830	1.13176e+06	1.21913e+06	1.09891e+06	139579	12.7017
1554	821775	500975	563783	628844	170008	27.035
1555	1.2395e+06	985657	946457	1.0572e+06	159084	15.0476
1556	1.03764e+06	1.44085e+06	1.23664e+06	1.23837e+06	201609	16.2802
1557	1.06483e+06	1.66638e+06	1.39303e+06	1.37475e+06	301195	21.9091
1558	1.52618e+06	1.34752e+06	1.85209e+06	1.57526e+06	255839	16.241
1559	1.52026e+06	1.32898e+06	1.85015e+06	1.56646e+06	263636	16.8301
1560	1.50315e+06	1.79314e+06	1.58508e+06	1.62712e+06	149498	9.18787
1561	884364	1.21599e+06	1.26526e+06	1.12187e+06	207155	18.4652
1562	1.08599e+06	982813	949129	1.00598e+06	71308.4	7.08848
1563	1.27706e+06	1.44433e+06	1.25417e+06	1.32518e+06	103813	7.83384
1564	584285	392894	657130	544770	136478	25.0524
1565	1.21899e+06	1.36237e+06	1.38048e+06	1.32061e+06	88474.9	6.69952
1566	772530	1.03592e+06	606562	805003	216512	26.8958
1567	749307	1.1187e+06	733761	867257	217897	25.1248
1568	757388	777162	798944	777831	20786.2	2.67233
1569	699371	845447	809263	784694	76074.7	9.69482
1570	847490	689873	677827	738397	94669.5	12.821
1571	522723	494088	438104	484972	43039.9	8.87473
1572	813464	916119	579384	769656	172589	22.4242
1573	640166	627441	870225	712610	136646	19.1754
1574	398325	452938	516643	455969	59216.8	12.987
1575	347167	255914	336239	313106	49830.6	15.9149
1576	148974	98091.5	135035	127367	26293.7	20.6441
1577	141182	103991	111020	118731	19757.9	16.6409
